# Supplementary material for: Temperature-dependent differences in mouse gut motility are mediated by stress
Source: Lab Anim (NY). 2024 May 28;53(6):148–59. doi: 10.1038/s41684-024-01376-5 (PMC11147774; doi:10.1038/s41684-024-01376-5)
Supplement: Supplementary file 3 — Statistical source data for Supplementary Figs. 1–6. [file 41684_2024_1376_MOESM3_ESM.xlsx]

## Sheet: Fig S1A (Same as Fig 1)
Mouse	Sex	Housing	Whole Gut Transit Time (Min)	Experiment
1	F	30°C	143	1
2	F	30°C	247	1
3	M	30°C	259	1
4	M	30°C	273	1
5	M	30°C	212	1
6	F	22°C	131	1
7	F	22°C	130	1
8	F	22°C	144	1
9	F	22°C	128	1
10	F	22°C	247	1
11	M	22°C	123	1
12	M	22°C	121	1
13	M	22°C	162	1
14	M	22°C	118	1
15	M	22°C	162	1
16	M	30°C	123	2
17	M	30°C	121	2
18	M	30°C	135	2
19	M	30°C	119	2
20	F	30°C	236	2
21	F	30°C	250	2
22	F	30°C	188	2
23	F	30°C	217	2
24	F	30°C	141	2
25	M	22°C	121	2
26	M	22°C	120	2
27	M	22°C	134	2
28	M	22°C	103	2
29	F	22°C	100	2
30	F	22°C	119	2
31	F	22°C	82	2
32	F	22°C	81	2
33	F	22°C	140	2
34	M	30°C	286	3
35	M	30°C	405	3
36	F	30°C	253	3
37	F	30°C	266	3
38	F	30°C	205	3
39	M	22°C	143	3
40	M	22°C	97	3
41	F	22°C	95	3
42	F	22°C	139	3
43	F	22°C	153	3

## Sheet: Fig S1B
Mouse	Sex	Housing	Whole Gut Transit Time (min)
1	F	30°C	438
2	F	30°C	376
3	F	30°C	465
4	F	30°C	464
5	M	30°C	448
6	M	30°C	282
7	M	30°C	326
8	M	30°C	310
9	M	30°C	489
10	M	22°C	181
11	M	22°C	195
12	M	22°C	209
13	M	22°C	148
14	M	22°C	312
15	F	22°C	167
16	F	22°C	183
17	F	22°C	95
18	F	22°C	186
19	F	22°C	67

## Sheet: Fig S2
Mouse	Housing	Sex	SI Traveled (%)
1	30°C	M	58.4665
2	30°C	M	91.8182
3	30°C	M	72.956
4	30°C	M	77.1513
5	22°C	M	46.0106
6	22°C	M	39.5415
7	22°C	M	75.067
8	22°C	M	44.7802
9	30°C	F	83.3333
10	30°C	F	75.6024
11	30°C	F	75.9259
12	30°C	F	64.2202
13	30°C	F	68.7688
14	30°C	F	53.3762
15	22°C	F	74.7159
16	22°C	F	63.8418
17	22°C	F	49.5775
18	22°C	F	59.2697

## Sheet: Fig S3
Housing	Sex	Treatment	ng DNA per mg Feces
22°C	M	Vehicle + Abx	126
22°C	M	Vehicle + Abx	33.1579
22°C	M	Vehicle + Abx	98.2333
22°C	M	Vehicle + Abx	75.5417
22°C	F	Vehicle + Abx	101.81
22°C	F	Vehicle + Abx	75.6977
22°C	F	Vehicle + Abx	88.5
22°C	F	Vehicle + Abx	54.9706
22°C	F	Vehicle	493.828
22°C	F	Vehicle	494.605
22°C	F	Vehicle	501
22°C	F	Vehicle	1156.36
22°C	F	Vehicle	547.105
22°C	F	Vehicle	616.875
22°C	F	Vehicle	918.75
30°C	M	Vehicle + Abx	24.4239
30°C	M	Vehicle + Abx	104.667
30°C	F	Vehicle + Abx	26.069
30°C	F	Vehicle + Abx	69.934
30°C	F	Vehicle + Abx	184.579
30°C	F	Vehicle	511.875
30°C	F	Vehicle	342
30°C	F	Vehicle	396.136

## Sheet: Fig S4
Cage	Number of mice in cage	Sex	Housing	Average food intake per mouse per day	Experiment
1	2	F	22°C	3.07833	3
2	2	M	22°C	3.315	3
3	4	M	22°C	2.605	3
4	5	F	22°C	2.645	3
5	3	F	30°C	2.905	3
6	3	M	30°C	3.23	3
7	4	F	30°C	2.16625	3
8	3	M	30°C	3.34	3
9	3	M	30°C	2.82833	3
10	3	F	30°C	2.23667	3
11	5	M	30°C	2.793	3
12	5	F	30°C	2.289	3
13	3	M	30°C	2.87	2
14	3	M	30°C	3.25417	2
15	2	M	22°C	3.085	2
16	5	F	22°C	2.83	2
17	4	M	22°C	3.48813	2
18	4	M	30°C	3.27083	2
19	3	M	22°C	4.07556	1
20	3	F	30°C	2.65556	1
21	4	M	22°C	3.05167	1
22	3	F	22°C	3.78111	1
23	3	F	30°C	3.15444	1
24	3	M	30°C	3.53333	1
25	3	M	30°C	2.25444	1

## Sheet: Fig S5A
Mouse	Sex	Housing Temperature	Weight (g)	Day	Weight Change from Baseline (g)	Weight Change from Baseline (%)
1	F	30°C	20.7	0	0	0
1	F	30°C	20.5	1	-0.2	-0.966184
1	F	30°C	20.2	2	-0.5	-2.41546
1	F	30°C	20.5	3	-0.2	-0.966184
1	F	30°C	21	4	0.3	1.44928
1	F	30°C	20.5	5	-0.2	-0.966184
1	F	30°C	20.6	6	-0.1	-0.483092
1	F	30°C	20.4	7	-0.3	-1.44928
1	F	30°C	20.8	8	0.1	0.483092
1	F	30°C	21	9	0.3	1.44928
1	F	30°C	20.9	10	0.2	0.966184
1	F	30°C	20.8	11	0.1	0.483092
1	F	30°C	21.3	12	0.6	2.89855
1	F	30°C	21.8	13	1.1	5.31401
1	F	30°C	22	14	1.3	6.28019
4	F	30°C	22.2	0	0	0
4	F	30°C	22.1	1	-0.1	-0.45045
4	F	30°C	22.3	2	0.1	0.45045
4	F	30°C	22.2	3	0	0
4	F	30°C	22.6	4	0.4	1.8018
4	F	30°C	22.2	5	0	0
4	F	30°C	23	6	0.8	3.6036
4	F	30°C	22.5	7	0.3	1.35135
4	F	30°C	22.7	8	0.5	2.25225
4	F	30°C	22.8	9	0.6	2.7027
4	F	30°C	23.1	10	0.9	4.05405
4	F	30°C	23.3	11	1.1	4.95495
4	F	30°C	22.9	12	0.7	3.15315
4	F	30°C	22.7	13	0.5	2.25225
4	F	30°C	22.8	14	0.6	2.7027
8	M	30°C	24.4	0	0	0
8	M	30°C	24.9	1	0.5	2.04918
8	M	30°C	24.8	2	0.4	1.63934
8	M	30°C	24.6	3	0.2	0.819672
8	M	30°C	24.4	4	0	0
8	M	30°C	24.6	5	0.2	0.819672
8	M	30°C	24.6	6	0.2	0.819672
8	M	30°C	23.7	7	-0.7	-2.86885
8	M	30°C	24.2	8	-0.2	-0.819672
8	M	30°C	24.5	9	0.1	0.409836
8	M	30°C	24.6	10	0.2	0.819672
8	M	30°C	24.5	11	0.1	0.409836
8	M	30°C	25.1	12	0.7	2.86885
8	M	30°C	25.4	13	1	4.09836
8	M	30°C	25.7	14	1.3	5.32787
9	M	30°C	25.2	0	0	0
9	M	30°C	25.1	1	-0.1	-0.396825
9	M	30°C	25.3	2	0.1	0.396825
9	M	30°C	25.4	3	0.2	0.793651
9	M	30°C	26	4	0.8	3.1746
9	M	30°C	25.8	5	0.6	2.38095
9	M	30°C	26.1	6	0.9	3.57143
9	M	30°C	25.9	7	0.7	2.77778
9	M	30°C	26.1	8	0.9	3.57143
9	M	30°C	26.5	9	1.3	5.15873
9	M	30°C	26.4	10	1.2	4.7619
9	M	30°C	26.7	11	1.5	5.95238
9	M	30°C	26.4	12	1.2	4.7619
9	M	30°C	26.9	13	1.7	6.74603
9	M	30°C	27.2	14	2	7.93651
10	M	30°C	23.8	0	0	0
10	M	30°C	24	1	0.2	0.840336
10	M	30°C	23.9	2	0.1	0.420168
10	M	30°C	22.8	3	-1	-4.20168
10	M	30°C	23.5	4	-0.3	-1.2605
10	M	30°C	23.8	5	0	0
10	M	30°C	23.9	6	0.1	0.420168
10	M	30°C	24	7	0.2	0.840336
10	M	30°C	24.2	8	0.4	1.68067
10	M	30°C	24.4	9	0.6	2.52101
10	M	30°C	24.7	10	0.9	3.78151
10	M	30°C	24.7	11	0.9	3.78151
10	M	30°C	24.9	12	1.1	4.62185
10	M	30°C	24.9	13	1.1	4.62185
10	M	30°C	25.5	14	1.7	7.14286
13	F	30°C	17.1	0	0	0
13	F	30°C	17.5	1	0.4	2.33918
13	F	30°C	17.5	2	0.4	2.33918
13	F	30°C	17.5	3	0.4	2.33918
13	F	30°C	17.8	4	0.7	4.09357
13	F	30°C	18	5	0.9	5.26316
13	F	30°C	17.7	6	0.6	3.50877
13	F	30°C	17.3	7	0.2	1.16959
13	F	30°C	17.7	8	0.6	3.50877
13	F	30°C	18.1	9	1	5.84795
13	F	30°C	18.1	10	1	5.84795
13	F	30°C	18.1	11	1	5.84795
13	F	30°C	18.1	12	1	5.84795
13	F	30°C	18.6	13	1.5	8.77193
13	F	30°C	18.6	14	1.5	8.77193
15	F	30°C	18.8	0	0	0
15	F	30°C	18.6	1	-0.2	-1.06383
15	F	30°C	18.5	2	-0.3	-1.59574
15	F	30°C	18.2	3	-0.6	-3.19149
15	F	30°C	18	4	-0.8	-4.25532
15	F	30°C	17.9	5	-0.9	-4.78723
15	F	30°C	18.4	6	-0.4	-2.12766
15	F	30°C	17.5	7	-1.3	-6.91489
15	F	30°C	16.7	8	-2.1	-11.1702
15	F	30°C	16.8	9	-2	-10.6383
15	F	30°C	17.4	10	-1.4	-7.44681
15	F	30°C	17.8	11	-1	-5.31915
15	F	30°C	16.9	12	-1.9	-10.1064
15	F	30°C	17.5	13	-1.3	-6.91489
15	F	30°C	18	14	-0.8	-4.25532
16	M	22°C	25.4	0	0	0
16	M	22°C	25.5	1	0.1	0.393701
16	M	22°C	25.5	2	0.1	0.393701
16	M	22°C	24.8	3	-0.6	-2.3622
16	M	22°C	25.6	4	0.2	0.787402
16	M	22°C	25.2	5	-0.2	-0.787402
16	M	22°C	25.4	6	0	0
16	M	22°C	24.9	7	-0.5	-1.9685
16	M	22°C	25.5	8	0.1	0.393701
16	M	22°C	25.8	9	0.4	1.5748
16	M	22°C	26.1	10	0.7	2.75591
16	M	22°C	26.2	11	0.8	3.14961
16	M	22°C	26.1	12	0.7	2.75591
16	M	22°C	26.1	13	0.7	2.75591
16	M	22°C	26	14	0.6	2.3622
18	M	22°C	25.2	0	0	0
18	M	22°C	25.3	1	0.1	0.396825
18	M	22°C	25.6	2	0.4	1.5873
18	M	22°C	24.6	3	-0.6	-2.38095
18	M	22°C	25.3	4	0.1	0.396825
18	M	22°C	24.8	5	-0.4	-1.5873
18	M	22°C	25	6	-0.2	-0.793651
18	M	22°C	24.8	7	-0.4	-1.5873
18	M	22°C	25.3	8	0.1	0.396825
18	M	22°C	25.3	9	0.1	0.396825
18	M	22°C	25.8	10	0.6	2.38095
18	M	22°C	26	11	0.8	3.1746
18	M	22°C	26.3	12	1.1	4.36508
18	M	22°C	26.6	13	1.4	5.55556
18	M	22°C	26.9	14	1.7	6.74603
20	M	22°C	25.6	0	0	0
20	M	22°C	25.3	1	-0.3	-1.17188
20	M	22°C	24.9	2	-0.7	-2.73438
20	M	22°C	24.7	3	-0.9	-3.51562
20	M	22°C	25.5	4	-0.1	-0.390625
20	M	22°C	25.2	5	-0.4	-1.5625
20	M	22°C	25.8	6	0.2	0.78125
20	M	22°C	25.2	7	-0.4	-1.5625
20	M	22°C	25.7	8	0.1	0.390625
20	M	22°C	26	9	0.4	1.5625
20	M	22°C	26.7	10	1.1	4.29688
20	M	22°C	26.3	11	0.7	2.73438
20	M	22°C	26.3	12	0.7	2.73438
20	M	22°C	25.8	13	0.2	0.78125
20	M	22°C	25.8	14	0.2	0.78125
22	F	22°C	19.7	0	0	0
22	F	22°C	19.3	1	-0.4	-2.03046
22	F	22°C	19	2	-0.7	-3.5533
22	F	22°C	19.3	3	-0.4	-2.03046
22	F	22°C	20	4	0.3	1.52284
22	F	22°C	19.7	5	0	0
22	F	22°C	19.9	6	0.2	1.01523
22	F	22°C	19.3	7	-0.4	-2.03046
22	F	22°C	19.1	8	-0.6	-3.04569
22	F	22°C	19.3	9	-0.4	-2.03046
22	F	22°C	19.8	10	0.1	0.507614
22	F	22°C	19.6	11	-0.1	-0.507614
22	F	22°C	19.7	12	0	0
22	F	22°C	20.1	13	0.4	2.03046
22	F	22°C	20.8	14	1.1	5.58376
24	F	22°C	18.5	0	0	0
24	F	22°C	18.6	1	0.1	0.540541
24	F	22°C	18.8	2	0.3	1.62162
24	F	22°C	18.2	3	-0.3	-1.62162
24	F	22°C	18.7	4	0.2	1.08108
24	F	22°C	18.7	5	0.2	1.08108
24	F	22°C	19.3	6	0.8	4.32432
24	F	22°C	18.7	7	0.2	1.08108
24	F	22°C	18.7	8	0.2	1.08108
24	F	22°C	18.8	9	0.3	1.62162
24	F	22°C	19.2	10	0.7	3.78378
24	F	22°C	19.4	11	0.9	4.86486
24	F	22°C	19.1	12	0.6	3.24324
24	F	22°C	19.2	13	0.7	3.78378
24	F	22°C	19.6	14	1.1	5.94595

## Sheet: Fig S5B
Cage	Mouse	Housing	Sex	Weight (g)
1	1	30°C	F	20.7
1	2	30°C	F	22.7
1	3	30°C	F	19.7
2	4	30°C	F	22.2
2	5	30°C	F	20.9
3	6	30°C	M	28.5
4	7	30°C	M	25
4	8	30°C	M	24.4
4	9	30°C	M	25.2
4	10	30°C	M	23.8
4	11	30°C	M	27
5	12	30°C	F	20.8
5	13	30°C	F	17.1
5	14	30°C	F	18.1
5	15	30°C	F	18.8
6	16	22°C	M	25.4
6	17	22°C	M	26
6	18	22°C	M	25.2
6	19	22°C	M	27.9
6	20	22°C	M	25.6
7	21	22°C	F	18.4
7	22	22°C	F	19.7
7	23	22°C	F	16.8
7	24	22°C	F	18.5
7	25	22°C	F	18.6

## Sheet: Fig S6 (Same as Fig 3C, D)
Mouse	Sex	Rearing Temperature	Acclimation Temperature	Treatment	Change in WGTT	Experiment
1	M	30°C	22°C	30°C >> 22°C	-37	1
2	M	30°C	22°C	30°C >> 22°C	-51	1
3	M	30°C	30°C	30°C >> 30°C	-1	1
4	M	30°C	30°C	30°C >> 30°C	9	1
5	M	30°C	30°C	30°C >> 30°C	-29	1
6	M	30°C	22°C	30°C >> 22°C	-59	1
7	M	30°C	22°C	30°C >> 22°C	-62	1
8	M	30°C	22°C	30°C >> 22°C	-32	1
9	M	30°C	22°C	30°C >> 22°C	-30	1
10	F	30°C	22°C	30°C >> 22°C	-42	1
11	F	30°C	30°C	30°C >> 30°C	6	1
12	F	30°C	30°C	30°C >> 30°C	-25	1
13	F	30°C	30°C	30°C >> 30°C	-51	2
14	F	30°C	30°C	30°C >> 30°C	11	2
15	F	30°C	30°C	30°C >> 30°C	27	2
16	M	30°C	22°C	30°C >> 22°C	-74	2
17	M	30°C	22°C	30°C >> 22°C	-224	2
18	F	30°C	22°C	30°C >> 22°C	-11	2
19	F	30°C	22°C	30°C >> 22°C	-160	2
20	F	30°C	22°C	30°C >> 22°C	-100	2
21	M	30°C	22°C	30°C >> 22°C	-55	2
22	M	30°C	22°C	30°C >> 22°C	-10	2
23	M	30°C	22°C	30°C >> 22°C	-41	2
24	M	30°C	30°C	30°C >> 30°C	-11	2
25	M	30°C	30°C	30°C >> 30°C	-10	2
26	M	30°C	30°C	30°C >> 30°C	34	2
27	M	30°C	30°C	30°C >> 30°C	35	2
28	M	30°C	22°C	30°C >> 22°C	-74	3
29	M	30°C	22°C	30°C >> 22°C	-76	3
30	M	30°C	22°C	30°C >> 22°C	-104	3
31	F	30°C	22°C	30°C >> 22°C	-42	3
32	F	30°C	30°C	30°C >> 30°C	16	3
33	F	30°C	30°C	30°C >> 30°C	-29	3
34	M	30°C	30°C	30°C >> 30°C	-5	3
35	M	30°C	30°C	30°C >> 30°C	-22	3
36	M	30°C	30°C	30°C >> 30°C	25	3
1	F	22°C	22°C	22°C >> 22°C	42	1
2	F	22°C	22°C	22°C >> 22°C	-14	1
3	F	22°C	22°C	22°C >> 22°C	3	1
4	F	22°C	30°C	22°C >> 30°C	17	1
5	F	22°C	30°C	22°C >> 30°C	101	1
6	M	22°C	30°C	22°C >> 30°C	31	1
7	M	22°C	22°C	22°C >> 22°C	-37	1
8	M	22°C	22°C	22°C >> 22°C	-7	1
9	M	22°C	30°C	22°C >> 30°C	17	1
10	M	22°C	30°C	22°C >> 30°C	96	1
11	F	22°C	22°C	22°C >> 22°C	42	2
12	F	22°C	22°C	22°C >> 22°C	-2	2
13	F	22°C	22°C	22°C >> 22°C	-2	2
14	M	22°C	30°C	22°C >> 30°C	15	2
15	M	22°C	30°C	22°C >> 30°C	-14	2
16	F	22°C	30°C	22°C >> 30°C	31	2
17	F	22°C	30°C	22°C >> 30°C	22	2
18	F	22°C	30°C	22°C >> 30°C	77	2
19	F	22°C	30°C	22°C >> 30°C	48	2
20	M	22°C	22°C	22°C >> 22°C	-25	2
21	M	22°C	22°C	22°C >> 22°C	-28	3
22	M	22°C	22°C	22°C >> 22°C	17	3
23	F	22°C	22°C	22°C >> 22°C	17	3
24	F	22°C	22°C	22°C >> 22°C	16	3
25	F	22°C	30°C	22°C >> 30°C	90	3
26	F	22°C	30°C	22°C >> 30°C	0	3
27	F	22°C	30°C	22°C >> 30°C	75	3
28	M	22°C	30°C	22°C >> 30°C	94	3
29	M	22°C	30°C	22°C >> 30°C	4	3
30	M	22°C	30°C	22°C >> 30°C	35	3
31	M	22°C	30°C	22°C >> 30°C	49	3
