# Supplementary material for: Temperature-dependent differences in mouse gut motility are mediated by stress
Source: Lab Anim (NY). 2024 May 28;53(6):148–59. doi: 10.1038/s41684-024-01376-5 (PMC11147774; doi:10.1038/s41684-024-01376-5)
Supplement: Supplementary file 4 — Statistical summary data for all figures. [file 41684_2024_1376_MOESM4_ESM.xlsx]

## Sheet: Figure 1
Panel	Housing Temperature (°C)	Mean WGTT (min)	Median WGTT (min)	SD
A	22	129	126	33.6
	30	215	217	73.6
	Groups Compared	P-Value	Statistical Test	Test Statistics
	22 vs 30	p = 9.54E-5	Wilcoxon	W = 388
B	Housing Temperature (°C)	Mean FITC-Dextran Emptied (%)	Median FITC-Dextran Emptied (%)	SD FITC-Dextran Emptied (%)
	22	93.2	93.3	4.15
	30	93.6	93.7	4.49
	Groups Compared	P-Value	Statistical Test	Test Statistics
	22 vs 30	p = 0.655	Wilcoxon	W = 115
C	Housing Temperature (°C)	Mean SI Segments Traversed	Median SI Segments Traversed	SD SI Segments Traversed
	22	4.56	4.45	0.694
	30	5.17	5.18	0.809
	Groups Compared	P-Value	Statistical Test	Test Statistics
	22 vs 30	p = 0. 0293	T-test	t = -2.30, df = 27.8
D	Housing Temperature (°C)	Mean Bead Expulsion Time (sec)	Median Bead Expulsion Time (sec)	SD Bead Expulsion Time (sec)
	22	770	203	1279
	30	2670	1650	2449
	Groups Compared	P-Value	Statistical Test	Test Statistics
	22 vs 30	p = 5.34E-05	Wilcoxon	W = 57

## Sheet: Figure 2
Panel	Housing Temperature (°C)	Mean Simpson Index	Median Simpson Index	SD of Simpson Index
B	22	0.903	0.902	0.0309
	30	0.828	0.923	0.0473
	Groups Compared	P-Value	Statistical Test	Test Statistics
	22 vs 30	p = 1.80E-5	T-Test	t = 5.24, df = 26.0
C	Housing Temperature (°C)	Mean Shannon Index	Median Shannon Index	SD of Shannon Index
	22	3.49	3.47	0.334
	30	2.85	2.72	0.393
	Groups Compared	P-Value	Statistical Test	Test Statistics
	22 vs 30	p = 3.11E-5	T-Test	t = 4.94, df = 28.7
D	Housing Temperature (°C)	Mean A. muciniphila %	Median A. muciniphila %	SD A. muciniphila %
	22	1.8	0.004	3.41
	30	2.49	2.74	1.86
	Groups Compared	P-Value	Statistical Test	Test Statistics
	22 vs 30	p = 0.0331	Wilcoxon Test	W = 66
F	Housing Temperature (°C)	Treatment Group	Mean WGTT (min)	Median WGTT (min)	SD WGTT (min)
	22	Vehicle	149	137	45.3
	30	Vehicle	194	183	50.6
	22	Vehicle + Abx	159	154	36.7
	30	Vehicle + Abx	237	223	61.2
	Groups Compared	P-Value	Statistical Test	Test Statistics
	22 Vehicle vs 30 Vehicle	p = 0.0111	T-test	t = -2.70, df = 30.8
	22 Vehicle + Abx vs 30 Vehicle + Abx	p = 9.66E-6	T-test	t = -5.19, df = 34.1
	22 Vehicle vs Vehicle + Abx	p = 0.482	T-test	t = -0.713, df = 25.6
	30 Vehicle vs Vehicle+Abx	p = 0.0189	T-test	t = -2.45, df = 38.0
G	Housing Temperature (°C)	Mean ng Serotonin/g Feces	Median ng Serotonin/g Feces	Median ng Serotonin/g Feces
	22	557	601	216
	30	590	493	330
	Groups Compared	P-Value	Statistical Test	Test Statistics
	22 vs 30	p = 0.725	T-test	t = -0.356, df = 31.3

## Sheet: Figure 3
Panel	Housing Temperature	Mean Change in WGTT (min)	Median Change in WGTT (min)	SD Change in WGTT (min)
C	30 -> 30	-1.18	-1	24.8
	30 -> 22	-67.6	-55	51.8
	Groups Compared	P-Value	Statistical Test	Test Statistics
	30 -> 30 vs 30 -> 22	p = 6.27E-6	Wilcoxon	W = 304.5
D	Housing Temperature	Mean Change in WGTT (min)	Median Change in WGTT (min)	SD Change in WGTT (min)
	22 -> 22	1.69	-2	24.8
	22 -> 30	43.8	33	36.6
	Groups Compared	P-Value	Statistical Test	Test Statistics
	22 -> 22 vs 22 -> 30	p = 6.59 E-4	T-Test	t = -3.82, df = 28.9

## Sheet: Figure 4
Panel	Housing Temperature	Mean Velocity (mm/sec)	Median Velocity (mm/sec)	SD Velocity (mm/sec)
A	22	0.182	0.184	0.0831
	30	0.129	0.118	0.0371
	Groups Compared	P-Value	Statistical Test	Test Statistics
	22 vs 30	p = 0.241	T-test	t = 1.32, df = 5.53
	Housing Temperature	Mean Duration (sec)	Median Duration (sec)	SD Duration (sec)
B	22	57.2	51.6	18.5
	30	49	45.6	9.66
	Groups Compared	P-Value	Statistical Test	Test Statistics
	22 vs 30	p = 0.444	T-test	t = 0.820, df = 6.03
	Housing Temperature	Mean Length (mm)	Median Length (mm)	SD Length (mm)
C	22	8.01	9.13	3
	30	5.92	6.46	2.37
	Groups Compared	P-Value	Statistical Test	Test Statistics
	22 vs 30	p = 0.257	T-test	t = 1.23, df = 7.59

## Sheet: Figure 5
Panel	Housing Temperature (°C)	Sex	Mean ng Corticosterone per uL plasma	Median ng Corticosterone per uL plasma	SD ng Corticosterone per uL plasma
B	22	F	277	319	168
	22	M	154	164	70.1
	30	F	116	133	69.7
	30	M	81.3	76.5	40
	Groups Compared	P-Value	Statistical Test	Test Statistics
	22 M vs 30 M	p = 0.00662	T-test	t = 3.07, df = 17.7
	22 F vs 30 F	p = 0.0159	T-test	t = 2.80, df = 12.0
C	Housing Temperature (°C)	Sex	Mean pg ACTH per uL plasma	Median pg ACTH per uL plasma	SD pg ACTH per uL plasma
	22	F	4006	4070	617
	30	F	3550	5550	278
	22	M	5591	3461	450
	30	M	5248	5061	461
	Groups Compared	P-Value	Statistical Test	Test Statistics
	22 F vs 30 F	p = 0.184	T-test	t = 1.53, df = 5.34
	22 M vs 30 M	p = 0.109	T-test	t = 1.68, df = 18.0
E	Housing Temperature (°C)	Sex	Mean FU	Median FU	SD FU
	22	F	13867	12927	3881
	30	F	6970	6542	4822
	Groups Compared	P-Value	Statistical Test	Test Statistics
	22 vs 30	p = 0.0275	T-test	t = 2.63, df = 9.00

## Sheet: Figure 6
Panel	Housing	Treatment	Mean Bead Expulsion Time (sec)	Median Bead Expulsion Time (sec)	SD Bead Expulsion Time (sec)
A	22	PBS	149	120	89.9
	22	ASTRESSIN	319	267	124
	30	PBS	471	383	350
	30	ASTRESSIN	426	342	239
	Groups Compared	P-Value	Statistical Test	Test Statistics
	22 PBS vs 22 Astressin	p = 6.93E-4	Wilcoxon	W = 20
	22 PBS vs 30 PBS	p = 0.00122	Wilcoxon	W = 8
	30 PBS vs 30 Astressin	p = 0.941	Wilcoxon	W = 48
	22 Astressin vs 30 Astressin	p = 0.299	Wilcoxon	W = 62
B	Housing	Genotype	Mean WGTT (min)	Median WGTT (min)	SD WGTT (median)
	22	Crh +/+	117	112	20.3
	22	Crh +/-	108	107	18.6
	22	Crh -/-	184	178	41.1
	30	Crh +/+	204	204	11.2
	30	Crh +/-	216	207	52.4
	30	Crh -/-	172	159	38.9
	Groups Compared	P-Value	Statistical Test	Test Statistics
	30 Crh +/+ vs 30 Crh -/-	p = 0.137	Wilcoxon	W = 36
	30 Crh +/- vs 30 Crh -/-	p = 0.0588	Wilcoxon	W = 106.5
	30 Crh +/+ vs 30 Crh +/-	p = 0.689	Wilcoxon	W = 47.5
	22 Crh +/+ vs 22 Crh -/-	p = 9.45E-5	Wilcoxon	W = 15
	22 Crh +/- vs 22 Crh -/-	p = 3.80E-6	Wilcoxon	W = 8.5
	22 Crh +/+ vs 22 Crh +/-	p = 0.107	Wilcoxon	W = 394

## Sheet: Fig S1
Panel	Housing	Sex	Mean WGTT	Median WGTT	SD WGTT
A	22	F	130	130	42.4
	30	F	215	227	45
	22	M	128	121	21.1
	30	M	215	212	99.6
	Groups Compared	P-Value	Statistical Test	Test Statistics
	22 M vs 30 M	p = 0.0363	Wilcoxon	W = 21.5
	22 F vs 30 F	p = 8.09E-4	Wilcoxon	W = 10.5
B	Housing	Mean WGTT	Median WGTT	SD WGTT
	22	174	182	66.2
	30	400	438	77.5
	Groups Compared	P-Value	Statistical Test	Test Statistics
	22 vs 30	p = 4.60e-06	T-test	t = -6.78, df = 15.9

## Sheet: Fig S2
Housing Temperature	Mean % SI Traveled	Median % SI Traveled	SD % SI Traveled
22	56.6	54.4	13.7
30	72.2	74.3	11.4
Groups Compared	P-Value	Statistical Test	Test Statistics
22 vs 30	p = 0.0226	T-test	df = 13.7, t = -2.57

## Sheet: Fig S3
Housing Temperature (°C)	Treatment	Mean DNA (ng per mg stool)	SD DNA (ng/mg stool)	Median DNA (ng per mg stool)
22	Vehicle	676	260	547
22	Vehicle + Abx	81.7	28.9	82.1
30	Vehicle	417	86.8	396
30	Vehicle + Abx	81.9	66.4	69.9
Groups Compared		P-Value	Statistical Test	Test Statistics
22 Vehicle vs Vehicle + Abx		0.000889	T-test	t = 6.00, df = 6.13
30 Vehicle vs Vehicle+Abx		0.007	T-test	t = 5.75, df = 3.44

## Sheet: Fig S4
Housing Temperature	Sex	Mean Food Intake per mouse per day (g)	Median Food Intake per mouse per day (g)	SD Food Intake per mouse per day
22	F	3.08	2.95	0.498
30	F	2.57	2.47	0.404
22	M	3.27	3.2	0.494
30	M	3.04	3.23	0.391
Groups Compared	P-Value	Statistical Test	Test Statistics
22 F vs 30 F	p = 0.139	T-test	df = 5.56, t = 1.73
22 M vs 30 M	p = 0.366	T-test	df = 9.05, t = 0.951

[truncated: 2 more sheets: Fig S5, Fig S6]
