# Supplementary material for: Temperature-dependent differences in mouse gut motility are mediated by stress
Source: Lab Anim (NY). 2024 May 28;53(6):148–59. doi: 10.1038/s41684-024-01376-5 (PMC11147774; doi:10.1038/s41684-024-01376-5)
Supplement: Supplementary file 5 — Statistical source data for Fig. 1. [file 41684_2024_1376_MOESM5_ESM.xlsx]

## Sheet: Fig 1A
Mouse	Sex	Housing	Whole Gut Transit Time (Min)	Experiment
1	F	30°C	143	1
2	F	30°C	247	1
3	M	30°C	259	1
4	M	30°C	273	1
5	M	30°C	212	1
6	F	22°C	131	1
7	F	22°C	130	1
8	F	22°C	144	1
9	F	22°C	128	1
10	F	22°C	247	1
11	M	22°C	123	1
12	M	22°C	121	1
13	M	22°C	162	1
14	M	22°C	118	1
15	M	22°C	162	1
16	M	30°C	123	2
17	M	30°C	121	2
18	M	30°C	135	2
19	M	30°C	119	2
20	F	30°C	236	2
21	F	30°C	250	2
22	F	30°C	188	2
23	F	30°C	217	2
24	F	30°C	141	2
25	M	22°C	121	2
26	M	22°C	120	2
27	M	22°C	134	2
28	M	22°C	103	2
29	F	22°C	100	2
30	F	22°C	119	2
31	F	22°C	82	2
32	F	22°C	81	2
33	F	22°C	140	2
34	M	30°C	286	3
35	M	30°C	405	3
36	F	30°C	253	3
37	F	30°C	266	3
38	F	30°C	205	3
39	M	22°C	143	3
40	M	22°C	97	3
41	F	22°C	95	3
42	F	22°C	139	3
43	F	22°C	153	3

## Sheet: Fig 1B
Mouse	Sex	Housing	% FITC-Dextran Emptied	Experiment
1	M	30°C	93.6659	1
2	M	30°C	92.8334	1
3	M	22°C	96.8116	1
4	M	22°C	96.8082	1
5	M	22°C	92.4359	1
6	F	30°C	86.7038	1
7	F	30°C	92.2416	1
8	F	30°C	93.0816	1
9	F	22°C	93.3037	1
10	F	22°C	92.9158	1
11	F	30°C	86.9173	2
12	M	22°C	95.0723	2
13	M	22°C	92.4377	2
14	M	30°C	95.9498	2
15	M	30°C	96.0578	2
16	M	30°C	99.2788	2
17	F	22°C	82.9953	2
18	M	22°C	88.7571	2
19	M	30°C	84.5019	3
20	M	30°C	99.5002	3
21	M	30°C	93.5104	3
22	M	22°C	96.7579	3
23	M	22°C	95.5158	3
24	M	22°C	91.2578	3
25	M	22°C	97.974	3
26	F	30°C	97.193	3
27	F	30°C	96.319	3
28	F	30°C	95.9308	3
29	F	22°C	95.0052	3
30	F	22°C	98.0736	3
31	F	22°C	91.8731	3
32	F	22°C	86.3206	3

## Sheet: Fig 1C
Mouse	Sex	Housing	Segments of Small Intestines Traversed by Geometric Center of Fluorescence Distribution	Experiment
1	M	30°C	5.18424	1
2	M	30°C	4.68625	1
3	M	22°C	5.20351	1
4	M	22°C	3.87842	1
5	M	22°C	5.3685	1
6	F	30°C	6.02487	1
7	F	30°C	5.37286	1
8	F	30°C	5.10766	1
9	F	22°C	5.31718	1
10	F	22°C	5.36109	1
11	F	30°C	4.87274	2
12	M	22°C	4.4536	2
13	M	22°C	4.03194	2
14	M	30°C	6.29086	2
15	M	30°C	6.04977	2
16	M	30°C	4.31292	2
17	F	22°C	4.37325	2
18	M	22°C	5.05024	2
19	M	30°C	4.96989	3
20	M	30°C	5.82761	3
21	M	30°C	3.51782	3
22	M	22°C	5.12959	3
23	M	22°C	4.80636	3
24	M	22°C	4.35084	3
25	M	22°C	4.19419	3
26	F	30°C	6.04575	3
27	F	30°C	5.29955	3
28	F	30°C	4.02439	3
29	F	22°C	5.29947	3
30	F	22°C	3.72731	3
31	F	22°C	3.17859	3
32	F	22°C	3.72787	3

## Sheet: Fig 1D
Mouse	Housing Temperature	Sex	Bead Expulsion Time (sec)	Experiment
1	22°C	F	131	1
2	22°C	F	203	1
3	22°C	F	80	1
4	22°C	F	118	1
5	30°C	F	2377	1
6	30°C	F	425	1
7	30°C	F	956	1
8	30°C	F	1191	1
9	22°C	M	125	1
10	22°C	M	147	1
11	22°C	M	165	1
12	30°C	M	756	1
13	30°C	M	1894	1
14	22°C	F	94	2
15	22°C	F	374	2
16	22°C	F	5085	2
17	30°C	M	5207	2
18	30°C	M	5381	2
19	30°C	M	292	2
20	22°C	M	251	2
21	22°C	M	372	2
22	22°C	M	71	2
23	22°C	M	371	2
24	30°C	M	2812	2
25	30°C	M	893	2
26	30°C	M	1405	2
27	22°C	F	106	3
28	22°C	F	2817	3
29	22°C	F	2982	3
30	22°C	F	1651	3
31	22°C	M	178	3
32	22°C	M	1084	3
33	22°C	M	337	3
34	22°C	M	202	3
35	30°C	F	800	3
36	30°C	F	5579	3
37	30°C	F	8806	3
38	30°C	M	3372	3
39	30°C	M	5734	3
40	30°C	M	716	3
