# Supplementary material for: Temperature-dependent differences in mouse gut motility are mediated by stress
Source: Lab Anim (NY). 2024 May 28;53(6):148–59. doi: 10.1038/s41684-024-01376-5 (PMC11147774; doi:10.1038/s41684-024-01376-5)
Supplement: Supplementary file 6 — Statistical source data for Fig. 2. [file 41684_2024_1376_MOESM6_ESM.xlsx]

## Sheet: Fig 2A
*Sample ID's in top row; corresponding metadata (Sex, Housing Temperature) can be found on Tab Fig 2B
Species	R_F_21	R_F_22	R_F_23	R_F_24	R_F_30	R_F_31	R_M_17	R_M_18	R_M_19	R_M_20	R_M_25	R_M_26	R_M_27	R_M_28	R_M_29	T_F_04	T_F_05	T_F_06	T_F_07	T_F_08	T_F_13	T_F_14	T_F_15	T_F_16	T_M_01	T_M_02	T_M_03	T_M_09	T_M_10	T_M_11	T_M_12
Actinomyces MCGC_nov_301	78	62	69	50	37	46	103	97	55	56	88	128	55	95	69	19	75	39	65	54	51	56	49	83	46	39	31	25	31	73	32
Bifidobacterium animalis	2388	1109	1699	3195	2224	2648	2535	2318	3459	3880	3445	3311	2958	1661	1877	1645	550	2430	1897	1936	3713	2912	3877	2717	1043	1365	2316	2196	2060	2366	2897
Bifidobacterium globosum	34	28	109	18	44	33	719	803	4314	4944	23969	14852	13341	4965	3175	12	35	24	33	7	20	11	10	18	12	11	13	12	19	33	14
Microbacterium sp003293595	68	60	70	30	38	70	76	132	44	45	40	92	42	98	67	20	54	26	28	38	98	78	70	87	45	25	29	56	57	98	95
Corynebacterium stationis	524	211	469	408	236	437	264	310	329	397	389	410	356	266	448	2	43	6	22	11	4	5	10	9	12	8	8	6	5	15	0
Cutibacterium acnes	633	172	188	240	84	179	211	156	185	127	155	285	169	172	356	80	97	86	105	63	245	178	115	235	192	182	85	104	95	108	6488
Cutibacterium humerusii	37	29	22	30	15	7	23	14	15	17	22	28	13	24	31	0	32	2	6	25	11	16	13	27	24	12	8	12	8	20	197
NM07-P-09 sp004793665	96	115	68	74	50	40	84	141	48	39	72	154	52	206	145	11	98	41	44	60	52	56	61	56	67	24	30	46	55	126	61
NM07-P-09 sp004793925	70	94	37	48	41	35	41	69	29	23	42	76	37	130	65	5203	1843	11150	6501	9456	49	24	36	53	5457	8571	7071	63	37	76	40
Atopobiaceae_NOV MCGC_nov_245	26	11	8	5	24	23	38	25	35	11	15	23	16	30	13	19	16	49	34	34	27	15	16	24	14	25	28	20	58	142	28
Adlercreutzia caecimuris	7401	2373	6191	3212	2974	3168	4157	938	1803	1738	6887	3400	5416	3096	2709	13	39	15	28	46	110	57	67	95	52	31	53	47	83	139	74
Adlercreutzia sp004793465	2642	765	2157	1285	1315	1211	1558	463	687	614	2800	1265	2246	1226	1132	128	191	270	192	281	236	182	539	252	126	173	177	214	200	358	194
Adlercreutzia MCGC_nov_449	786	597	766	1785	1114	1396	4432	1418	1631	1947	2478	1659	994	1044	667	696	871	1064	1091	1171	2987	1203	1434	2152	1235	981	1583	1631	1251	2541	1719
Adlercreutzia MCGC_nov_450	178	156	134	183	152	171	399	170	149	200	295	167	158	201	174	270	140	460	440	553	6199	2982	2440	2222	1008	769	1084	4334	2032	4538	3421
CAG-1427 sp000435675	98	46	74	96	57	59	116	77	84	71	308	414	203	170	235	194	296	610	401	467	171	143	137	112	213	152	308	166	213	284	214
D16-34 sp003612515	102	50	29	28	44	48	68	122	46	57	49	55	63	59	66	10	105	25	37	32	59	61	90	105	51	19	34	51	101	81	47
D16-34 MCGC_nov_302	363	217	327	238	202	196	256	247	127	160	413	284	327	254	253	87	159	213	156	229	162	111	124	168	83	75	139	74	57	170	93
D16-34 MCGC_nov_732	104	65	96	34	145	83	103	56	56	35	97	53	43	66	192	7	19	5	12	18	35	40	65	35	22	11	14	28	18	28	23
D16-63 sp003612475	513	218	388	251	354	311	518	385	316	329	532	496	324	297	319	91	143	195	136	168	446	277	371	340	207	158	294	333	367	575	432
D16-63 MCGC_nov_451	8450	1130	4267	2350	1158	413	5267	600	1913	1715	5240	3295	2773	1135	667	25	138	37	71	98	180	144	151	195	145	49	105	112	97	163	157
D16-63 MCGC_nov_452	82	37	40	37	58	36	71	172	34	51	82	71	56	92	116	10	39	44	52	26	316	136	75	125	44	22	64	202	79	159	225
D16-63 MCGC_nov_453	496	375	735	796	1130	630	940	989	1317	1400	2699	2063	1621	1166	1402	36	45	38	51	41	162	112	96	101	60	60	106	155	88	138	128
D16-63 MCGC_nov_454	135	41	67	58	55	74	102	56	39	38	101	65	106	55	98	18	24	11	19	20	97	38	78	71	39	38	37	71	22	90	77
D16-63 MCGC_nov_733	17743	6247	44459	6365	17028	12689	49234	14283	11429	34408	16418	28120	28995	7847	10781	2244	2259	3892	4185	4003	9034	18984	3762	7966	6113	10282	20510	16874	3595	7837	3973
D16-63 MCGC_nov_734	151	54	60	51	63	53	49	50	24	26	109	55	93	48	83	9	24	40	29	34	236	113	72	126	54	29	49	130	82	136	150
Parvibacter caecicola	372	207	254	107	281	191	252	186	57	130	247	214	211	290	199	16	103	29	57	88	193	96	152	141	114	62	95	94	78	157	115
Parvibacter MCGC_nov_303	516	367	554	403	572	450	677	319	360	528	843	625	618	442	531	37	115	111	113	134	1025	521	556	616	231	169	346	420	377	786	588
Bacteroides acidifaciens	591555	50474	144287	55111	137018	45404	88358	43757	36800	40175	88242	82908	51317	11245	10580	10688	5517	17035	9614	8889	46982	15308	15340	30124	10281	128056	19755	18902	12154	39211	24563
Bacteroides caccae	233	172	87	112	62	137	146	127	113	144	141	142	103	85	159	41	41	35	57	72	59	44	26	72	26	32	59	35	79	145	44
Bacteroides caecimuris	30630	7850	33245	22988	29868	24570	28205	13579	25741	27433	24502	18695	27491	12651	15779	1459	763	1585	1680	1631	1441	1380	773	940	1083	1834	2256	1114	662	973	2297
Bacteroides congonensis	994	616	751	980	557	844	827	594	985	1078	785	793	711	329	550	251	138	343	292	327	541	440	495	420	164	265	343	502	490	600	539
Bacteroides faecichinchillae	4842	1538	5293	4078	5051	3872	6145	2653	4931	5132	4368	3358	4707	2293	2758	926	198	1664	1085	983	1265	1395	1263	840	211	539	681	790	798	999	982
Bacteroides intestinalis	425	194	278	531	312	408	342	259	456	478	511	551	398	230	317	386	185	513	429	550	766	591	623	579	338	310	475	518	453	586	735
Bacteroides ovatus	557	294	452	405	342	435	400	401	358	444	403	505	468	233	658	83	357	66	85	186	233	84	129	119	173	90	133	354	1034	932	231
Bacteroides sp002491635	21578	9133	19586	20016	9693	18284	11811	11088	13927	18623	17262	15318	16263	5974	14903	474	241	528	550	644	420	471	237	331	297	616	829	360	198	306	755
Bacteroides thetaiotaomicron	348112	25779	88371	27818	88600	24426	47878	25746	18811	20526	44199	42776	27155	5623	5152	5594	3041	8938	4474	3938	24634	8060	8061	15654	5778	75627	11400	10992	6606	18433	12667
Bacteroides uniformis	13852	13193	10762	17644	13804	12523	11788	11683	13340	14517	16212	18588	12557	9631	19662	12413	7833	18376	14241	17817	25601	19448	24187	21515	12186	13034	18441	18405	17986	23960	23388
Bacteroides xylanisolvens	1225	457	1255	1143	674	1144	857	859	945	1098	1051	902	910	387	934	8	22	14	18	55	23	19	28	19	17	13	22	20	22	18	17
Bacteroides MCGC_nov_652	7016	2102	7185	5961	6579	5760	6908	3481	6277	6851	6173	5143	6128	3192	4055	1509	444	2215	1569	1681	2730	2379	2722	2002	735	1288	1854	1626	1424	1797	2434
Bacteroides MCGC_nov_833	12627	1818	6828	3657	5960	3995	5414	2637	4062	4444	4599	3773	4207	1796	2048	145	86	152	108	161	688	215	256	409	182	1820	292	318	247	716	377
Bacteroides MCGC_nov_834	12486	4705	11685	10652	7418	12092	8176	6140	8100	9770	10442	9511	9887	5403	8898	2150	1097	2425	2489	2611	2013	1910	1095	1176	1393	2865	3739	1808	903	1272	3042
Paraprevotella MCGC_nov_650	110	45	88	84	51	60	101	37	66	59	72	91	83	104	85	48	27	31	81	72	151	67	99	59	48	47	83	89	109	133	104
Paraprevotella MCGC_nov_651	93	24	49	58	13	47	41	34	56	55	49	38	46	16	49	4	2	2	10	7	17	14	8	23	7	7	11	8	12	20	5
Phocaeicola dorei	1771	494	2576	1246	928	1130	1225	988	1354	1036	1333	808	742	445	499	331	417	490	383	652	709	445	544	661	473	278	573	725	1267	1150	533
Phocaeicola sartorii	180	41	112	112	103	85	130	89	97	105	106	62	81	49	118	26	20	58	35	69	59	31	37	48	43	27	32	78	25	29	91
Phocaeicola sp002493165	10726	6695	8895	17092	12372	14632	13901	10390	16952	18438	18843	19884	15048	8545	12712	10432	3680	15736	11980	13398	23045	17578	20898	17423	7051	9715	13669	13518	12568	18536	19084
Phocaeicola vulgatus	37337	13627	46623	37532	26152	24993	52213	20607	46924	59912	69303	66632	61904	54081	52914	6	65	21	29	36	85	138	96	219	33	31	22	104	20	46	59
Phocaeicola MCGC_nov_462	23654	16533	23804	25042	21928	22216	19304	14022	21402	24766	29625	35324	21829	20002	20290	8777	4813	13500	11065	14839	21968	13275	14945	17751	9079	10736	12430	11508	9254	17858	19974
Prevotella sp002298815	269323	165416	247319	256324	160469	282264	157171	152460	205591	245891	262831	259020	223453	129397	204936	64745	32440	87563	76968	92171	87128	73469	63395	65097	49843	94151	121509	65185	40184	61746	113735
Prevotella sp002933775	5577	2959	5041	8611	5654	6800	5783	5048	7935	9105	6380	6612	5804	3407	4541	3776	1225	5832	4380	4141	7854	6650	7940	6092	2380	3260	4957	4938	4399	5296	6270
Prevotella sp004792655	18153	6573	17415	14999	12216	13896	13705	8441	13456	15660	14923	13415	13923	5564	10211	1120	476	1495	1246	1499	2559	1900	2178	2124	727	1211	1654	2152	2180	3138	2924
Prevotella sp900545525	102	27	59	54	60	36	91	85	89	64	47	52	40	28	40	18	3	8	25	20	90	51	67	129	25	18	28	52	38	37	42
Prevotella MCGC_nov_648	37	25	30	25	18	39	33	30	26	36	42	36	25	29	13	41	34	85	50	88	69	72	54	30	52	26	53	60	26	32	141
Prevotella MCGC_nov_831	2564	759	2365	1843	2085	1879	2248	1157	2099	2024	1940	1648	1994	858	1320	257	115	175	276	327	557	430	491	390	142	229	369	377	468	494	505
Prevotella MCGC_nov_832	4443	2018	3060	4659	3255	3748	3243	2795	4131	4665	4161	4444	3347	1970	2578	2339	763	2994	2736	2539	5089	4015	4485	4048	1685	2170	2948	3178	2782	3867	4327
Prevotellamassilia sp002933955	44827	18530	43905	48647	40973	61046	76081	66245	109657	117461	46785	38322	47695	21171	31676	2701	847	4248	2851	3002	5113	4410	5039	3838	1222	2126	3359	3216	3395	4036	4051
Prevotellamassilia MCGC_nov_649	2798	2833	2106	1606	2347	1791	3104	2722	2799	2132	3191	2623	2404	6293	3180	114	429	34	215	269	281	255	246	236	296	169	227	298	161	471	442
Butyricimonas virosa	784	179	728	480	656	536	787	522	592	610	549	449	667	350	359	16	24	13	20	33	51	39	38	51	17	18	39	39	60	53	43
Odoribacter MCGC_nov_498	13421	4656	11820	10780	7663	10116	8523	6404	8170	10936	10027	8663	9336	3519	7796	11	10	7	8	12	21	17	16	43	10	13	11	13	11	12	27
Odoribacter MCGC_nov_679	359	112	353	253	281	272	356	174	270	278	258	251	320	164	191	34	25	14	38	37	71	43	41	39	38	24	40	47	60	69	60
Odoribacter MCGC_nov_859	8389	3507	7978	6892	6286	8645	6359	3865	5619	5747	8403	7761	7419	4718	6510	2414	1521	2714	2900	3158	2315	2105	878	1707	2063	3911	4145	1851	880	1717	4142
Odoribacter MCGC_nov_860	1468	976	1240	1121	834	1132	1113	1041	964	1170	1246	1438	1074	759	1069	150	404	239	260	361	496	239	271	296	387	151	279	628	154	308	530
CAG-485 sp001701295	8483	3442	7523	7411	3840	6778	4822	4391	5420	7129	6112	5667	5941	2052	5364	167	97	221	227	248	340	272	235	260	103	171	244	236	278	330	311
CAG-485 sp002361155	16925	5518	15874	13850	12136	15293	11477	7441	11597	12877	13291	12127	13134	7527	10342	2500	1341	3141	2818	2968	3219	3127	2054	2081	1734	2760	3975	2451	1370	1942	4596
CAG-485 sp002361215	14103	4070	16317	11557	42418	52966	14332	11563	24037	23370	59518	60842	52813	38922	40621	953	345	1512	1072	1090	2073	1590	2018	1608	573	985	1471	1464	1207	1496	1807
CAG-485 sp002362485	6543863	3721091	5411068	8735675	3856369	15347000	1969944	1292316	2762257	1445341	12843775	13951125	9246707	10674678	11310878	9507713	4975368	12200626	11126438	13698339	9844539	8687106	4355197	6120886	7227114	15105933	17761364	7532596	3406852	6704817	16363751
CAG-485 sp002491945	7543357	3024045	6714799	6717769	3428900	6121516	4084962	3838100	4682311	6548915	5768463	5173810	5533229	1831720	4850626	2434	1246	2975	2939	3058	6040	7476	6127	9213	1713	3358	4540	1980	838	1242	5456
CAG-485 sp002493045	19931	7311	20335	18302	16050	18296	14789	10605	15657	18704	16729	15179	16264	8676	12722	4675	1757	6479	5548	5400	6576	6112	7030	5265	3274	5723	8146	5077	3902	4812	6762
CAG-485 sp002493515	9773	3923	9706	9466	4789	8128	5633	4870	6851	9157	7741	6780	7307	2666	6431	399	187	604	469	563	834	704	859	711	308	427	650	803	747	976	1040
CAG-485 sp003979075	2318	667	2426	1676	2137	1957	2118	1040	1826	2048	1692	1368	2085	847	1217	91	22	61	77	67	129	108	115	114	31	60	101	95	92	146	96
CAG-485 MCGC_nov_485	29862	13674	24863	38298	18387	62935	9170	9081	14946	11759	44215	45113	37046	41492	44586	31794	16159	38519	36137	40156	31767	31551	19254	19215	21050	39300	57515	27306	12982	19074	51753
CAG-485 MCGC_nov_486	33819	15773	32081	32012	16999	31019	18564	17447	22458	29447	30117	27071	25695	11512	23892	3204	1459	4043	3549	4025	4299	3739	3518	3064	2148	3962	5256	3234	2208	2986	5235
CAG-485 MCGC_nov_487	19723	8638	16929	24466	10434	42894	4103	4227	7276	4296	29295	29769	24080	27693	29831	25732	14373	31440	32522	35291	19417	20786	10268	12138	19309	43076	59569	18900	8335	12475	34675
CAG-485 MCGC_nov_488	11417	4818	9338	13943	10936	11442	8153	6802	10444	11626	11058	11729	9833	6285	8103	7494	2376	10238	8359	8118	14854	12547	15936	11606	4681	6985	10919	9973	8412	10109	12720
CAG-485 MCGC_nov_489	18070	7227	16426	17277	10910	15908	11656	10361	14431	17729	15466	14361	14111	6024	12235	2609	908	3965	2935	3117	5658	4575	6182	4518	1650	2417	4112	4003	3887	4533	5149
CAG-485 MCGC_nov_490	32165	12851	29150	28554	16784	28082	19189	17408	21714	29204	25224	24146	24155	8757	21684	805	325	1159	888	940	1643	1250	1498	1101	534	732	1152	1005	960	1113	1417
CAG-485 MCGC_nov_491	27120	11119	22574	26389	16442	26068	15433	13341	18391	21522	23651	23227	21627	12519	19261	8516	3205	9424	8897	8828	13168	12040	11149	9639	5241	7482	10691	10156	7579	9588	15114
CAG-485 MCGC_nov_492	36340	14327	33206	32076	22278	33477	23602	20284	27510	33823	29578	27895	28891	13022	24566	4859	1949	6401	5687	5938	7420	6139	6417	5068	3145	5808	8198	5295	4145	5063	7267
CAG-485 MCGC_nov_493	1479	669	1091	1717	1169	1375	1009	901	1280	1382	1488	1340	1286	780	999	1650	789	2293	2408	2030	1740	1507	2045	1564	1367	3323	4103	1221	1121	1169	1519
CAG-485 MCGC_nov_494	3701	1441	3419	3998	2069	3798	2427	1718	2493	3209	3472	3279	3156	1973	2844	1469	633	1799	1675	1678	1765	1733	1502	1201	817	1494	2114	1392	996	1322	2121
CAG-485 MCGC_nov_495	8789	3505	10071	8945	9174	13630	6055	5336	8012	10767	14664	13415	12569	7942	10603	388	207	433	416	453	536	394	368	319	240	422	597	405	315	463	564
CAG-485 MCGC_nov_496	85712	35621	80889	90813	81260	108656	81922	72710	114730	128264	100896	97922	95124	52957	73119	17466	5631	27089	20139	20239	38240	31179	41029	28780	11696	15872	25396	24764	21272	24186	30176
CAG-485 MCGC_nov_676	71679	26688	74489	71654	50082	53278	88520	43849	73270	80171	81360	75597	72502	47477	62573	7763	2203	11715	8745	8765	15689	13555	16673	11803	4500	6774	10603	10185	9396	10675	12504
CAG-485 MCGC_nov_677	15831	6087	14404	13790	10532	15812	10012	8477	11916	14186	15572	14919	14634	6992	12591	1152	449	1345	1181	1207	1952	1464	1698	1421	637	972	1425	1574	1588	1945	2102
CAG-485 MCGC_nov_678	2476	1071	1964	2859	1860	2541	1897	1807	2359	3030	2590	2651	2366	1164	1976	1198	395	1585	1440	1315	2680	2207	2719	1920	787	1076	1675	1699	1547	1789	2177
CAG-485 MCGC_nov_739	47220	20235	44852	46678	24165	52473	24158	22483	29802	38450	44728	40918	40371	23564	39885	14481	7687	17558	17882	18622	12300	12385	7724	8485	10897	22224	29752	11171	5298	7313	19347
CAG-485 MCGC_nov_740	25468	10599	24395	26520	24867	31892	17382	15488	22531	27754	33945	31909	30152	17289	23458	7447	2633	11730	8981	9082	17518	13267	16553	12425	4963	7192	10987	12089	11297	14377	15343
CAG-485 MCGC_nov_856	96932	41099	87423	105596	76448	109165	110865	98544	158453	166871	92956	85461	86318	43548	65665	25144	9259	40996	30269	31765	51212	42550	51849	39181	17518	24817	38417	37446	33724	40134	50239
CAG-485 MCGC_nov_857	52201	21631	44637	53579	36176	46063	35201	30181	41643	49353	45587	44443	41092	20635	35393	22052	8050	33244	26335	26770	39875	32280	37612	28108	15209	23165	34415	26686	21976	25647	37052
CAG-485 MCGC_nov_858	54652	20446	50394	50674	37485	67369	32158	22576	34579	37599	54907	52047	51211	36592	48165	17879	9433	21756	20326	22076	16015	17019	7984	9932	11723	21785	31035	14420	6464	9880	29136
CAG-873 sp001689415	42421	15600	37234	37464	24368	41405	24240	18232	26192	31110	36773	34146	34063	19551	30779	8374	4131	10448	9773	10847	7901	8024	4868	5711	5622	11850	15550	7680	4294	5755	13383
CAG-873 sp001689665	38862	16901	35826	42813	32191	38361	34597	22449	39855	38879	45295	46490	36677	22514	31191	23102	9532	34753	25941	28790	46732	38400	45878	39492	16022	24689	36343	37071	35087	47365	52098
CAG-873 sp002490635	7594	3224	7071	6879	3954	6345	4687	3988	5360	6838	6165	5425	5534	1968	4663	433	214	738	473	543	878	733	836	756	309	402	676	833	875	1018	1079
CAG-873 sp002493945	5007	2026	4254	5158	3268	4423	3816	2847	4584	4930	4868	4888	4319	2275	3732	2204	885	3444	2514	2679	4721	3964	4993	3847	1468	2110	3524	3951	4096	4667	4615
CAG-873 sp003979155	3486	1067	3265	2872	3233	2805	3096	1694	2970	3167	2768	2503	2856	1496	1907	1009	351	1048	994	1105	2028	1541	1576	1439	612	848	1272	1372	1279	1519	1650
CAG-873 sp900550395	7936	3481	6570	9098	6771	7558	6080	5225	8155	8931	7461	7634	6822	3962	5448	4632	1556	6597	5082	5337	9536	7889	10323	7261	2789	3913	6754	6513	5901	6652	7994
CAG-873 sp900555715	1267	403	1009	1112	776	1132	850	650	932	1023	961	1019	1021	604	799	430	220	488	468	517	826	584	586	551	267	439	687	615	620	769	760
CAG-873 MCGC_nov_463	12361	4535	12370	10067	9888	8868	12092	5927	10031	11250	12306	11767	10491	5560	7761	1373	507	1610	1264	1757	3030	2140	2572	2467	886	1409	1948	2174	2317	3502	3031
CAG-873 MCGC_nov_464	14287	4754	14544	13645	14285	12516	18459	8161	16706	16506	13733	11816	14445	7226	10060	6292	1796	11371	7561	7315	10795	9765	9813	7150	2622	4531	6535	7075	6903	8651	9472
CAG-873 MCGC_nov_465	5881	2138	5004	6059	4233	7239	3575	2430	3914	4091	5878	5898	5428	4437	5346	3298	1555	3900	3411	3901	3868	3825	3420	2802	2013	3383	5054	3277	2206	2920	5257
CAG-873 MCGC_nov_466	17720	6448	16295	15167	11821	14285	11992	8967	13020	14920	13474	11662	13065	5563	10207	1842	591	2694	2150	2083	4066	3258	4232	2778	1179	1472	2606	2602	2419	2726	3154
CAG-873 MCGC_nov_467	3415	1329	3122	3357	2742	2873	2864	1787	2866	3287	3024	2823	2912	1497	2050	1285	450	1552	1368	1443	2274	1991	2451	1954	777	1151	1736	1989	1950	2199	2226
CAG-873 MCGC_nov_468	13291	4060	13257	10637	9862	9260	13593	6306	10820	11964	11406	9988	10998	5649	8030	760	385	882	872	934	1106	999	1030	986	479	865	1205	1172	1121	1338	1498
CAG-873 MCGC_nov_469	25149	9447	27223	24255	16573	20459	22238	13874	24474	28236	29019	26425	27174	18384	23903	2677	1161	3895	3147	3256	4515	4161	4629	3668	1695	2999	4352	4279	4070	4906	5609
CAG-873 MCGC_nov_470	3773	1536	3098	4386	2638	3391	3363	2120	3680	4137	3877	3933	3200	1976	2788	2431	932	2721	2574	2925	4995	4358	5541	4044	1457	2125	3517	4091	4055	5157	5110
CAG-873 MCGC_nov_471	5208	1845	5377	5135	4056	3908	5761	2875	4778	5267	5362	5097	5049	2974	3606	1302	469	1971	1379	1571	2477	2070	2804	1867	761	1048	1761	1865	1815	2170	2386
CAG-873 MCGC_nov_653	4558	2014	3684	6386	4171	4415	6182	3163	6947	5637	6731	6906	5092	3666	4671	5887	2189	9337	6792	7425	11735	10258	12530	9772	3894	5805	8905	10315	10550	12006	13243
CAG-873 MCGC_nov_654	12986	4993	11598	11246	6564	10607	7407	6646	8666	10987	9858	8918	9319	3500	7964	727	307	859	723	906	1273	1071	926	781	460	615	916	1003	827	965	1436
CAG-873 MCGC_nov_655	3069	1011	2839	2767	2314	3280	2796	1443	2886	2458	3195	2891	2681	1845	2807	1460	639	1925	1547	1752	2602	2392	2318	2159	847	1112	2009	2596	2488	2984	3581
CAG-873 MCGC_nov_656	15111	6556	13446	14805	9533	13693	10552	9440	13269	16130	13024	11827	11681	5245	9594	2484	890	3485	2760	2994	4427	4070	5222	4082	1591	2392	3655	3502	3113	3821	4156
CAG-873 MCGC_nov_657	4010	1489	3366	3644	2698	3383	3062	2141	3104	3657	3178	3190	3042	1543	2471	1231	378	1611	1502	1403	2531	1974	2236	1771	730	981	1548	1723	1537	1774	2172
CAG-873 MCGC_nov_835	4274	1827	3435	4234	1805	3411	2996	2241	3329	4045	3840	3699	3524	1579	3064	1251	377	1643	1302	1413	2251	1949	1900	1590	600	965	1512	1804	1910	2287	2185
CAG-873 MCGC_nov_836	7845	2497	7562	6543	7322	6171	6784	3815	6334	6843	5951	5205	5876	3123	3939	2075	687	3048	2484	2572	4374	3379	4401	3120	1336	1887	3093	2809	2493	2856	3519
CAG-873 MCGC_nov_837	18040	7302	15788	16516	9831	14611	10987	9300	12094	15997	14190	12776	13291	5241	11184	1819	595	2439	2035	2062	3776	3097	3772	3001	1227	1614	2542	2520	2286	2710	3137
CAG-873 MCGC_nov_838	91754	48043	77973	97325	62574	79358	67450	59959	77886	93495	93719	97469	75374	36494	63332	30946	15565	47673	36123	42336	78187	56878	73511	64345	23566	32306	46530	45082	41670	58271	64196
CAG-873 MCGC_nov_839	22465	7352	20986	20761	27138	27448	19518	12595	21421	23459	28528	27774	26639	16822	19212	6376	2062	9372	7109	7507	13895	11807	15761	10517	3995	5588	9648	8991	8116	9782	11060
CAG-873 MCGC_nov_840	162615	75854	124893	225518	169382	168550	121557	111843	169084	189844	175229	189212	148963	97421	119239	142852	43156	200546	159824	159433	290026	244997	316449	225723	88805	125316	202425	196338	170964	196369	238175
CAG-873 MCGC_nov_841	10993	5320	8479	15811	10419	11253	8893	7731	11698	13266	12688	12765	10480	6939	8421	10006	3331	14617	11572	11905	21435	17530	22771	16345	6583	9058	15025	14722	12898	14751	17864
CAG-873 MCGC_nov_842	1954951	680103	2076117	2911128	1580175	1672251	4480255	1375978	4890533	2655317	4130659	4432408	2676270	2254284	2877498	3781845	1894522	6567629	4341595	4898795	7387727	7261928	8930419	7365741	2404448	3914048	6280600	8697404	9489388	11045363	10833459
CAG-873 MCGC_nov_843	52197	24259	39404	70551	50479	54459	42499	37330	58720	64108	56823	61813	48902	31619	39926	43988	14396	66255	50264	51161	94003	77791	99281	72223	28259	39635	63846	64581	57402	65722	79974
CAG-873 MCGC_nov_844	66916	34072	64967	65910	39447	67705	62018	29273	45988	49673	102653	102574	67907	52997	64528	18114	9866	22313	21114	28110	21908	17860	8545	13966	15875	30113	32117	15865	6828	15757	38497
CAG-873 MCGC_nov_845	4441	1924	3632	4502	2886	3790	2965	2353	3566	4113	3962	3953	3427	1995	3114	1753	564	1978	1830	1846	3211	2863	3437	2721	989	1525	2353	2760	2554	3149	3224
CAG-873 MCGC_nov_846	5603	2218	4978	5158	2924	4368	3595	2884	3874	5257	4404	4049	4131	1632	3411	724	287	977	893	975	1588	1301	1430	1140	477	665	1033	1179	1159	1347	1403
Duncaniella muris	89723	34065	80325	76557	51483	69940	58232	44495	60610	76537	68779	62254	66384	26413	54242	6159	2253	8209	6829	7216	12763	10397	12801	9613	3870	5421	9022	8625	7613	8944	11265
Duncaniella sp001689425	12601	5497	11466	13008	8330	12968	7464	6368	8936	10873	11484	10915	10035	6029	9239	5616	2497	7362	7214	7327	7509	6138	7088	5519	4181	8871	11611	5024	3939	5031	7550
Duncaniella sp001689495	11605	4054	9859	12173	9220	10051	8483	6091	9926	11740	9774	10283	9679	5479	7010	6001	2072	7337	6520	6822	12065	9024	11313	8208	3693	5927	9174	7715	7220	8637	9290
Duncaniella sp001689575	13651	5554	10388	16474	11009	13271	8913	7994	11512	14344	13238	14494	11496	6868	9654	8472	2740	12034	8832	9874	18233	14414	20238	12032	5005	7251	11780	11708	10714	12619	13939
Duncaniella sp002492665	2404	742	1876	2316	1620	1968	1806	1144	1875	2256	2013	2015	1916	906	1421	986	345	895	1077	1116	2157	1599	1929	1428	537	815	1281	1333	1319	1584	1571
Duncaniella sp002494015	8468	3490	7489	7712	3909	6776	4844	4446	5635	7530	6407	6012	6165	2401	5478	850	351	988	826	990	1723	1210	1482	1082	441	642	1152	1179	1172	1465	1563
Duncaniella MCGC_nov_479	3670	1303	2503	4046	2104	3199	2513	1878	3050	3600	3157	3551	3179	1616	2540	2460	769	2367	2613	2866	4977	3675	4203	3369	1401	1877	3299	3290	3324	3840	3906
Duncaniella MCGC_nov_480	275266	130952	219708	357703	270193	285517	226404	202462	314062	341342	294705	317970	250365	154812	199182	199959	64287	309024	226725	235192	439794	350681	458225	338727	128737	182456	287540	280972	251546	304350	369000
Duncaniella MCGC_nov_481	71271	33116	55728	94954	65839	70280	64692	47460	78295	82020	78203	81664	67221	44481	53396	60847	20358	92148	71019	68515	118908	104060	125699	94011	37346	54717	83341	83715	75301	87138	106875
Duncaniella MCGC_nov_482	58137	24528	53609	60097	34301	78505	27792	24023	34437	37978	59868	59390	53319	42854	55764	28793	14736	39293	34512	37996	27834	28691	17825	18319	19918	38546	54675	23580	12090	17904	45798
Duncaniella MCGC_nov_661	22576	10026	17934	27502	18039	22334	15891	14533	21485	24758	21826	22630	19599	11417	16113	13434	4427	18840	15011	15430	27758	23205	29541	21750	8460	12187	19422	18626	16424	19134	22915
Duncaniella MCGC_nov_662	34742	14254	29475	34867	21252	29343	21088	18968	25601	32183	29430	27737	27304	12384	22555	8492	2862	12876	9729	10136	19083	16184	20877	14642	5561	7681	12591	12434	10932	11896	15990
Duncaniella MCGC_nov_663	73552	26688	74291	70247	47085	49805	86141	39299	63642	71556	80067	75217	72072	45992	61145	5478	1798	7212	5998	6395	11259	8954	11500	8383	3334	4859	7943	7864	7081	7990	9323
Duncaniella MCGC_nov_664	14210	5438	12772	14138	11107	12614	10244	7837	11608	13572	12196	11685	11596	6076	9455	3825	1221	5572	4325	4422	8314	6639	8233	6247	2628	3756	6031	5371	4831	5558	6560
Duncaniella MCGC_nov_737	20895791	9798132	15631798	30035946	20747878	21961314	14703255	14001042	21631510	25295253	22510498	24951172	20245574	12992047	15518203	19206549	6170005	28848865	21209918	22046478	40652907	33448571	44272926	31163317	11885888	16370606	27772304	26575337	23575080	26823745	31955344
Duncaniella MCGC_nov_848	16822	7220	11756	22156	13879	17534	11333	9778	15659	18198	17337	19637	15500	10110	12982	15645	5218	21935	17399	18071	31074	24343	29460	21770	9682	13316	21508	20679	18536	21154	26122
Duncaniella MCGC_nov_849	8693	3876	7377	10084	5799	11059	4736	4209	6299	7534	9099	9582	8327	5833	7824	5481	2171	6798	5984	6685	8407	7308	7355	5872	3568	5633	8829	6056	4428	5684	8640
Duncaniella MCGC_nov_850	120405	59332	93781	164504	120540	124814	95211	85270	132667	146758	132124	142748	112110	71138	90240	99576	30703	149592	113113	116461	210492	170105	222021	159648	63472	90281	142987	134772	119430	140947	169825
Duncaniella MCGC_nov_851	124521	57615	101345	164110	105896	207825	81862	72725	119878	115824	165853	170433	142771	125219	143224	138287	59330	199508	163630	177267	194282	168851	160718	126547	96392	163252	237609	138100	93331	114977	220349
M3 sp001689445	112555	50942	101086	117660	75223	112798	83670	72571	108666	122498	112210	108372	95739	51625	82509	36067	14881	54159	41190	46009	70353	58382	70701	57655	25050	39852	58807	51750	45419	61002	76155
Muribaculum arabinoxylanisolvens	13595	3682	9402	8685	8385	7851	7738	4975	7609	8474	8033	7399	7746	3469	5208	2232	677	3200	2413	2465	4545	3772	4888	3682	1257	2864	3237	2867	2637	3302	3568
Muribaculum intestinale	16183	6208	13252	14898	10947	15151	13463	11083	15587	18552	16642	14892	14621	5983	12319	5301	1994	9612	7100	7402	7477	5448	6077	4549	3886	8727	10446	4001	3328	4027	6133
Muribaculum sp002358615	10004	1951	6133	4767	6020	4432	5533	2935	4779	5053	5094	4550	4856	2204	2812	1501	499	1898	1669	1646	3666	2342	2977	2468	1133	2798	2362	2315	2008	2756	2607
Muribaculum sp002473395	3744	797	3093	2279	2567	2432	3005	1298	2471	2669	2336	1901	2646	1270	1529	463	173	890	641	649	481	376	177	114	327	571	685	219	106	100	555
Muribaculum sp002492595	162386	24402	59776	46668	44779	44309	39355	26732	33320	40177	47773	43443	39477	17845	29194	9742	4572	12530	10480	11181	18246	11736	11115	12547	6896	35119	16943	11363	7475	13871	16781
Muribaculum sp003150235	6396	2292	5321	6110	4455	5427	4350	3042	4885	5186	5623	5264	4917	2929	4085	2484	1052	3619	2873	3108	4606	4092	5089	3823	1667	3098	4232	4084	3547	4153	5083
Muribaculum MCGC_nov_484	644	173	482	614	274	476	590	309	777	652	648	672	552	325	432	463	247	644	532	559	829	722	1038	784	270	406	721	959	1091	1146	1158
Muribaculum MCGC_nov_672	21911	6497	14921	13242	9637	11943	9283	7592	9555	12317	11887	10729	10520	4119	8335	1732	654	2349	1988	2104	4115	3171	3912	3080	1079	2592	2532	2950	2499	3124	3270
Muribaculum MCGC_nov_673	12905	4896	11359	9496	6667	8818	7233	5795	7735	9613	9301	8404	8024	3103	6578	568	289	784	583	738	1016	766	878	1017	410	892	904	870	909	1279	1239
Muribaculum MCGC_nov_674	54316	16735	51198	40445	39511	39792	39269	24663	38459	44740	37815	32043	39437	16215	26695	2268	944	3613	2836	2991	4565	3308	4021	2975	1715	2924	3942	2769	2493	2883	4365
Muribaculum MCGC_nov_675	3288	900	3088	2532	2772	2496	2906	1559	2673	2727	2517	2055	2668	1311	1699	402	215	357	505	514	859	571	567	526	255	552	722	536	444	592	600
Muribaculum MCGC_nov_855	492198	50735	135216	88759	142605	68271	91035	57628	65225	68032	98566	100239	68293	30914	36562	43802	16297	65528	47128	46254	108249	73804	88021	78062	30504	131602	65541	69710	59272	84164	85495
Paramuribaculum intestinale	6411	2310	5625	5665	4496	5195	4431	3208	4903	5670	4969	4383	4623	2193	3644	1741	621	3469	2494	2620	3616	2457	2643	1798	1445	1610	2397	1950	1531	1658	3313
Paramuribaculum sp001689535	1718	629	1456	1449	828	1388	1239	792	1168	1508	1350	1265	1324	528	974	615	342	788	1019	872	656	503	532	512	540	1380	1678	557	545	587	667
Paramuribaculum sp001689565	45150	19908	42515	48474	31510	51852	30893	28616	42183	47883	45108	41801	40057	24698	35667	16997	7127	24744	20212	22074	24502	21886	21965	17464	11875	20111	29649	17363	11694	14960	27935
Paramuribaculum sp900553585	19284	5999	19782	15183	18776	14836	18168	9770	17058	17171	15479	13663	15688	8302	9844	3064	1512	4873	3793	4055	6688	5560	7257	5694	2172	2969	4586	4900	4483	5550	6586
Paramuribaculum MCGC_nov_483	33296	14049	30892	29424	16487	29189	19135	18017	22362	30638	26269	24128	24430	8620	21937	774	288	718	844	854	1603	1293	1305	1051	415	605	933	1046	1159	1313	1276
Paramuribaculum MCGC_nov_665	9210	3846	8530	10181	6261	18893	3284	2035	4075	2559	12682	13400	10960	13027	12880	11080	5809	13883	13318	14141	8349	9066	4272	5196	7502	15601	20376	8533	3886	6040	17274
Paramuribaculum MCGC_nov_666	1616	588	1461	1519	964	1284	1295	837	1307	1402	1567	1414	1404	677	1081	537	266	749	697	731	1222	910	1037	890	329	568	835	1115	1056	1266	1304
Paramuribaculum MCGC_nov_667	41084	13961	42506	36446	49749	60002	52428	24037	44607	45876	80073	77832	70170	50101	56393	3106	1545	3827	3748	3835	3720	3391	2809	2535	2090	3913	5770	2582	1749	2380	4624
Paramuribaculum MCGC_nov_668	31863	12936	28494	32276	19459	26855	27438	18794	29540	31601	31586	30217	27933	14498	24262	9937	4190	16666	11701	12323	20432	18117	22299	17641	6379	9669	15385	18278	18110	20717	23513
Paramuribaculum MCGC_nov_669	24330	13011	17549	48153	81259	69931	113163	30099	64671	34685	57602	30932	63556	18138	23717	774009	237567	2429262	1235580	1474944	1437318	807449	526992	208893	770582	528206	831691	401309	159338	28419	1473588
Paramuribaculum MCGC_nov_670	38591	17883	29290	52019	37288	38445	30634	25264	41481	43278	42466	45797	35644	23118	29552	34012	11253	49631	38414	38019	70859	60145	77558	54768	21434	30098	49338	50357	45733	52861	63044
Paramuribaculum MCGC_nov_671	2524763	1980816	1696010	5790552	2657136	3377661	8230102	3152838	7262406	7564927	5310222	4700046	5659289	2651981	4092944	5320795	1181221	9848715	6017823	5499185	8324237	8583442	7845547	5386491	1325136	3252200	4488301	4828460	4801342	6168846	5013645
Paramuribaculum MCGC_nov_738	13978	6179	10581	17907	12785	13397	10259	8790	13188	14621	14452	14950	12298	7607	10129	11084	3360	16392	12511	12445	23238	18251	23786	16809	6910	9668	15664	15106	13546	15555	18763
Paramuribaculum MCGC_nov_852	69348	28428	62058	74736	62587	68358	64700	51658	81577	89059	66027	63583	62098	32695	45942	27761	8652	41701	31185	32111	59070	48530	62134	44341	17604	24320	39995	39413	35428	40418	49166
Paramuribaculum MCGC_nov_853	83073	114059	59986	66586	60021	47717	41184	28814	47378	50522	55849	74709	52313	48619	49800	29331	13677	45997	33471	36113	59259	49147	58905	43040	20939	26534	39325	36053	33554	41280	48108
Paramuribaculum MCGC_nov_854	2881	1171	2222	3270	3097	4267	3718	2332	4393	4627	4939	5150	4767	2961	3682	1828	580	2759	2138	2023	3315	3112	3027	2291	802	1410	2136	2583	2453	3152	2711
UBA3263 sp001689615	4182	1631	3412	4533	2358	5554	2066	1423	2387	2501	4574	4679	4047	3659	4184	2684	1349	3383	3184	3589	3502	3420	2728	2408	1910	3384	4741	3060	2181	2825	5023
UBA7173 sp001689485	4795	1394	5047	3620	4346	3906	4396	2188	4262	4201	3660	3198	3918	2037	2550	736	342	887	742	841	1420	1284	1322	1223	477	808	1175	1373	1343	1596	1831
UBA7173 sp001689685	53714	18079	54428	47837	45051	66260	36216	21931	36939	39350	52995	48883	51348	35720	44883	19154	9847	24834	22545	25241	17673	17541	11156	11773	13356	27217	39518	15002	7450	11173	28394
UBA7173 sp002491305	33561	12165	34463	30710	19829	22907	37822	17735	28373	32276	35430	32248	31257	18958	27425	445	159	469	463	542	800	650	622	568	257	385	711	623	603	749	850
UBA7173 sp001915385	32464	14124	27333	38948	25650	31078	26244	20239	33179	35713	33035	33149	30459	17439	24708	19307	7009	31291	22880	23075	40194	35146	44057	31608	11899	17284	28732	28251	25255	29727	36261
UBA7173 sp004102805	38890	16041	35882	38832	24541	34368	27553	22355	32545	38019	35043	33253	31556	15327	26862	10805	3902	16044	12228	12724	20596	18711	24912	18079	6834	9907	15957	17367	16266	19162	21264
UBA7173 sp900548705	44625	18753	42718	44537	31259	40781	39508	25754	40102	45423	44503	41972	41097	25319	34605	14425	5497	24617	17411	18631	26213	22950	26931	20007	9068	13909	21223	18502	16377	20068	25676
UBA7173 sp900555165	3385	1351	2805	2958	1567	2683	1903	1554	2153	2603	2757	2576	2543	1147	2203	458	256	460	580	603	937	687	641	615	311	578	762	716	696	923	924
UBA7173 MCGC_nov_472	20678	6836	20321	16527	16713	16590	17302	10225	17026	19049	15946	13468	16658	7150	11810	1740	474	2847	1920	1985	2961	2918	2865	2094	717	1322	1973	2045	1964	2435	2292
UBA7173 MCGC_nov_473	6209	3276	4752	7649	3650	10258	2400	1788	3276	2845	10003	10832	6940	7307	8108	5228	2526	6435	6111	7440	7380	5644	4578	5476	4291	8368	9775	5299	2945	5137	9961
UBA7173 MCGC_nov_474	1324	722	828	1041	597	892	915	796	959	1097	1593	1449	1174	563	817	1151	2019	1563	1749	2404	1705	852	1191	1452	1777	3161	3239	979	927	1838	1407
UBA7173 MCGC_nov_475	266605	119976	230910	321689	224743	261548	188089	175587	266965	298304	265543	272873	238627	132209	192692	144412	45318	229167	163917	170889	315160	251364	328454	234911	91414	123443	206914	186355	169197	196019	240905
UBA7173 MCGC_nov_476	13105	4744	11396	11519	8167	10381	8907	6703	9177	11031	9733	8803	9420	4233	7568	1111	431	1634	1195	1338	2528	2124	2763	2052	753	966	1748	1655	1468	1738	2099
UBA7173 MCGC_nov_477	1799	612	1493	1648	1255	1447	1449	913	1520	1576	1485	1401	1485	705	1146	643	211	756	679	677	1304	979	1160	896	411	535	872	810	867	973	1096
UBA7173 MCGC_nov_478	2849	993	2534	2345	1735	2235	2358	1403	2178	2459	2302	2083	2189	1063	1772	471	242	775	598	673	1014	851	1055	867	291	556	810	1075	1062	1281	1307
UBA7173 MCGC_nov_658	9461	3863	9479	13271	8338	8151	16760	6691	18486	11683	16428	18151	10913	9139	11185	14608	7218	24239	17192	18707	29137	27725	33780	28826	9671	16014	24039	30927	33001	39493	41237
UBA7173 MCGC_nov_659	2399	803	1917	2731	1911	2188	2547	1382	2848	2753	2784	2783	2305	1478	1819	2050	839	3228	2316	2410	4172	3511	4590	3336	1341	1969	3127	3563	3666	4260	4349
UBA7173 MCGC_nov_660	7538	1900	4607	5109	4942	4170	4600	2852	5247	4887	4915	4980	4397	2562	3295	2956	1168	4341	3309	3583	6382	5163	6659	4886	1884	3375	4617	4968	4611	5652	6186
UBA7173 MCGC_nov_847	4757	1367	4355	3650	3640	3140	3624	2123	3477	3811	3204	2881	3342	1627	2122	669	209	796	721	715	1279	1016	1288	1052	451	551	868	941	819	924	1152
Amulumruptor sp001689515	141096	63911	122370	125590	73770	116351	81401	74045	93203	120792	122964	117520	103700	45026	93449	16494	7607	23698	18701	21527	31078	23820	27956	24088	11729	18662	25951	21642	17754	23686	31629
Amulumruptor sp900539915	820	240	617	701	596	843	844	576	810	961	884	942	829	440	702	383	125	327	497	477	642	453	500	439	262	523	770	434	556	636	580
Muribaculaceae_NOV MCGC_nov_158	6681938	1612120	7196850	4550795	6751143	4999959	6351065	2832181	5346518	5858437	4741028	3674990	5509632	2427436	2966338	2006	722	2734	2131	2303	8147	8569	8343	12868	1209	1695	2982	2707	2354	2644	4792
Muribaculaceae_NOV MCGC_nov_199	4393	4274	2490	4116	2742	2658	2269	2168	2725	3151	3910	3854	3386	2317	2215	2477	956	3503	2836	2963	5751	4436	5390	5138	2321	2525	3660	3799	3473	4314	4355
P3_NOV MCGC_nov_201	132	76	67	132	71	94	81	125	95	129	113	163	91	145	91	27	64	16	56	48	49	43	38	34	60	17	43	60	50	66	72
P3_NOV MCGC_nov_202	263	116	224	245	112	422	115	122	185	194	279	315	289	248	280	189	109	195	202	235	182	194	121	101	144	224	388	150	85	156	299
Alistipes finegoldii	159	98	108	138	98	142	143	123	131	135	156	172	126	80	115	80	67	114	108	97	174	149	161	141	45	79	137	181	209	275	173
Alistipes onderdonkii	74	33	39	57	20	43	65	44	47	91	62	113	64	76	64	30	75	37	68	45	83	44	54	75	49	30	60	65	72	79	84
Alistipes sp002358415	45	35	20	21	11	13	23	13	20	29	22	44	11	24	28	6	19	5	16	11	21	39	15	27	12	10	12	47	19	48	37
Alistipes sp002362235	1406	674	1022	2035	1623	1957	1340	1954	3399	2416	1777	2059	1395	1095	1159	1867	544	2649	2097	1970	3809	3116	3858	2724	911	1451	2163	2144	2515	2893	2733
Alistipes sp002428825	41486	24777	37192	49164	25623	70090	16981	16278	24799	23392	58470	59172	45755	44411	50860	36154	19352	45095	42182	49964	42904	40052	30511	30644	27278	49841	70531	32485	18863	28003	60446
Alistipes timonensis	189	64	186	278	111	185	341	176	367	217	327	359	273	219	300	328	129	421	322	330	547	457	613	488	165	296	500	594	632	858	700
Alistipes sp003979135	5020	2034	5007	4217	3142	4506	3427	2817	3752	4799	3941	3632	3900	1429	3446	48	16	32	60	78	171	85	122	98	48	45	90	128	94	121	88
Alistipes MCGC_nov_499	257	124	214	238	123	200	137	178	156	210	177	220	186	69	163	12	18	5	7	12	16	7	10	9	6	6	14	15	17	22	19
Alistipes MCGC_nov_500	52	28	27	78	22	37	38	41	48	62	51	80	35	35	31	49	24	45	32	61	97	64	85	42	19	44	65	51	69	103	62
Alistipes MCGC_nov_681	46	9	9	26	287	2505	815	4740	9857	3883	20	42	15	32	30	2123	333	3185	2834	1546	3778	4206	2879	1455	115	267	294	87	2674	1976	328
Alistipes MCGC_nov_682	40	18	22	42	25	22	40	55	42	49	30	64	41	42	37	41	109	31	60	88	57	44	61	53	121	52	59	71	39	84	78
Alistipes MCGC_nov_742	131	64	121	168	112	148	261	172	417	223	211	241	171	155	162	273	113	406	356	329	495	537	543	404	143	226	371	462	545	695	533
Alistipes MCGC_nov_862	61	146	59	62	47	114	108	274	384	169	97	193	75	304	244	92	160	106	153	139	246	235	190	362	71	55	83	101	161	140	112
Alistipes MCGC_nov_863	5625	2234	5153	4842	3055	4752	3568	3614	4776	5701	4300	3907	3981	1402	3651	151	123	272	227	137	256	298	257	169	59	43	55	31	219	216	63
Alistipes MCGC_nov_864	46	38	26	55	20	69	110	101	86	82	73	63	78	64	68	35	39	100	63	93	81	63	70	54	33	42	64	58	95	182	95
Alistipes_A indistinctus	39797	3082	9465	3001	10124	2668	5301	2814	2090	2135	4771	4876	2930	569	532	672	377	1084	601	487	2814	906	936	1778	726	8603	1196	1224	826	2096	1633
Alistipes_A MCGC_nov_501	49	15	47	52	46	31	56	54	57	84	38	71	80	78	57	13	22	22	21	28	31	27	23	28	10	15	30	24	30	50	30
Rikenella MCGC_nov_744	240	89	205	218	97	177	122	86	134	157	149	137	139	74	150	6	12	4	13	23	22	16	6	21	4	11	13	6	16	21	15
Rikenella MCGC_nov_865	3446	948	2980	2481	2533	2541	2829	1440	2665	2713	2589	2130	2623	1175	1930	318	203	501	393	532	586	567	577	561	235	356	502	645	771	942	904
Rikenella MCGC_nov_866	37	10	11	8	7	6	12	16	24	19	18	30	8	30	17	8	18	1	7	19	18	19	12	22	10	12	19	18	15	28	21
Tidjanibacter MCGC_nov_743	169	62	67	64	70	195	127	276	624	372	72	115	75	82	92	144	53	173	153	108	203	276	170	97	27	31	36	29	162	137	54
Rikenellaceae_NOV MCGC_nov_200	57	36	62	58	36	43	37	38	38	51	40	79	51	44	47	39	12	38	40	48	85	67	81	57	50	26	59	60	65	73	63
Parabacteroides distasonis	77	23	34	20	15	18	46	42	18	56	20	50	37	31	37	6	17	6	18	16	6	16	7	14	15	8	1	16	9	11	17
Parabacteroides goldsteinii	273	88	162	176	76	145	102	168	123	146	128	181	140	101	195	63	192	65	116	125	72	66	70	88	75	41	67	42	29	51	95
Parabacteroides merdae	1208	765	890	1800	917	1227	2525	1080	2401	2594	1769	1658	1734	877	1494	1702	359	3049	1825	1745	2254	2265	2039	1405	374	964	1421	1416	1410	1831	1485
Parabacteroides distasonis_A	743	367	634	672	395	616	449	529	519	763	644	580	570	212	471	108	38	121	129	104	205	209	209	146	63	98	136	145	146	160	172
Parabacteroides MCGC_nov_497	1369	685	1282	1340	628	1151	1059	1040	1382	1563	1388	1292	1019	527	1110	324	224	452	354	527	481	537	580	576	212	282	495	626	667	810	763
Parabacteroides MCGC_nov_741	1418	337	1411	923	1372	1015	1280	633	1110	1204	955	870	1119	556	643	9	17	14	18	24	30	39	21	36	16	17	12	23	18	32	23
RC9 sp002298075	422	289	290	901	373	458	1157	481	1095	1072	831	678	841	379	598	690	211	1416	895	804	1157	1256	1207	807	228	490	713	710	693	869	702
RC9 MCGC_nov_680	7772	3158	7437	6904	3725	6294	4132	4156	5197	6534	5923	5151	5309	1880	4676	10	10	15	12	14	17	23	13	29	50	10	5	13	12	14	13
RC9 MCGC_nov_861	1146	139	426	255	292	276	382	203	281	282	309	220	281	118	159	33	273	59	77	118	74	44	32	54	86	228	85	40	38	71	63
Helicobacter_A bilis	59	8	8	7	7	30	138	72	43	62	40	67	33	59	93	8	14	6	6	9	48	44	22	15	7	18	5	33	48	67	16
Helicobacter_C hepaticus	24	15	9	23	2	5	49	82	40	64	65	37	27	28	112	0	3	1	4	8	20	25	15	26	5	20	14	3	9	19	14
Helicobacter_C japonicus	26	2	8	2	6	2	28	5	5	8	9	10	7	4	9	1	9	0	5	6	45	27	20	13	3	5	1	15	87	116	54
Helicobacter_C magdeburgensis	30	2	6	0	12	4	13	4	5	3	5	7	6	9	2	0	0	4	2	2	18	6	1	4	8	5	1	6	8	21	2
Helicobacter_C typhlonius	36	2	6	6	7	1	3	8	6	3	3	15	2	12	7	1	2	1	8	2	22	38	6	9	9	4	5	2	6	20	10
Helicobacter_C MCGC_nov_503	64	17	64	47	49	53	59	60	43	69	45	32	54	38	36	23	25	23	21	47	103	34	46	47	8	12	13	483	400	613	744
Helicobacter_D apodemus	213	34	310	95	86	83	175	52	112	76	60	62	29	19	30	0	5	9	4	3	18	16	15	20	5	8	6	8	5	11	16
Helicobacter_D rodentium	16	9	10	25	3	8	31	28	10	16	12	23	12	4	12	0	2	1	5	7	13	10	5	9	3	3	2	11	10	23	9
Helicobacter_D ganmani	19	4	2	6	9	20	15	15	6	5	12	25	12	3	14	0	0	0	0	0	16	3	4	9	3	3	1	4	6	8	5
NHYN01 MCGC_nov_683	33	38	8	7	11	13	8	13	7	5	8	11	13	5	10	4	3	3	5	4	4	3	0	1	1	1	3	3	4	1	24
CAG-196 MCGC_nov_456	37	25	24	23	21	32	130	95	65	80	42	53	49	15	20	136	62	256	118	133	120	85	355	89	66	125	80	197	37	115	80
Zag111 MCGC_nov_455	1101	702	940	1445	857	2337	247	264	337	609	3799	3856	2051	1748	1713	1703	3422	2318	2521	3784	1933	1339	629	1182	2807	3536	3154	1183	559	1727	3857
Gastranaerophilaceae_NOV MCGC_nov_157	84	20	38	39	32	73	202	134	108	131	136	175	133	91	134	66	34	70	48	77	195	165	170	221	42	58	62	141	149	226	285
Gastranaerophilales_NOV MCGC_nov_103	3099	7101	1834	1070	1635	706	164	191	51	101	816	2412	952	1778	1157	14	128	12	46	52	103	71	53	215	134	27	54	70	23	59	38
Gastranaerophilales_NOV MCGC_nov_104	780165	55950	182645	61833	176219	51491	103605	51457	38993	42075	97020	92037	57675	12214	10196	12400	7251	19271	10252	9252	57549	18815	18822	35959	12857	174050	25025	25842	15995	47191	30519
Gastranaerophilales_NOV MCGC_nov_105	19	10	8	7	13	17	62	18	8	10	21	15	6	24	43	2	10	0	11	10	68	53	45	96	3	6	6	47	59	65	64
Gastranaerophilales_NOV MCGC_nov_106	313	639	326	258	51	51	642	273	69	95	288	154	427	350	442	14	83	34	30	27	133	66	114	76	69	22	37	67	77	135	86
Gastranaerophilales_NOV MCGC_nov_107	41	9	9	5	14	14	38	51	14	20	41	22	55	27	59	3	9	4	6	5	18	13	22	19	7	10	3	8	9	14	11
Gastranaerophilales_NOV MCGC_nov_108	46	17	13	9	23	40	90	68	27	30	33	48	58	18	35	14	21	15	14	37	90	94	67	66	14	17	12	41	65	84	45
Gastranaerophilales_NOV MCGC_nov_109	1225	1839	1497	470	393	139	155	243	130	610	789	589	564	270	206	25	161	45	51	88	74	156	105	229	85	36	40	703	114	182	262
Gastranaerophilales_NOV MCGC_nov_110	227	30	291	102	146	150	162	62	137	111	125	176	53	71	71	2	20	14	11	10	39	67	49	37	20	25	10	25	32	74	93
Mucispirillum schaedleri	52	23	26	19	23	75	100	67	26	47	44	64	54	22	23	6	9	4	3	18	75	130	60	69	34	22	18	106	57	96	122
Mucispirillum MCGC_nov_684	54	22	34	7	33	67	125	80	60	79	43	81	52	32	55	5	37	23	26	19	169	128	80	80	25	45	8	53	87	157	164
Bilophila MCGC_nov_646	306	170	181	320	274	303	233	261	308	321	283	379	264	280	229	241	111	331	271	310	537	404	469	352	206	210	393	345	316	387	357
Bilophila MCGC_nov_647	79	86	49	25	31	27	44	95	29	20	37	86	137	482	43	4	58	7	36	28	20	26	24	50	27	15	22	24	19	52	8
Desulfovibrio MCGC_nov_459	44	40	9	19	25	30	53	93	20	24	16	65	24	57	35	7	51	28	21	26	24	15	12	22	25	9	29	22	14	38	21
Desulfovibrio MCGC_nov_460	42	20	6	8	8	11	21	36	17	25	18	25	9	55	39	14	27	4	18	20	22	16	18	17	17	9	27	36	26	24	36
Desulfovibrio MCGC_nov_643	28	89	32	40	34	40	49	90	25	42	22	51	34	102	66	18	94	22	31	42	20	59	24	21	38	22	29	18	17	34	27
Desulfovibrio MCGC_nov_644	28	25	23	26	34	18	46	52	25	27	37	38	14	60	52	13	35	13	15	42	22	21	18	6	21	11	10	21	14	28	18
Mailhella sp003512875	55	64	42	32	111	68	93	50	43	35	46	29	72	36	35	3	50	4	15	18	13	48	60	67	28	1	8	11	8	31	22
Mailhella MCGC_nov_461	882	2529	615	448	521	399	1483	3010	510	847	1282	6533	512	2805	1850	151	1727	241	409	1180	2104	886	838	5012	1236	413	422	926	637	1648	2770
Mailhella MCGC_nov_645	49	22	28	17	14	24	45	33	38	54	27	18	20	14	15	3	25	24	10	17	41	40	27	81	19	24	6	26	51	66	47
Mailhella MCGC_nov_830	70	101	71	57	96	88	83	332	196	156	33	132	37	204	137	42	106	82	124	84	123	119	96	68	71	29	40	34	61	70	46
UBA1436 MCGC_nov_502	8	6	10	2	9	8	12	22	18	8	8	21	7	20	18	1	12	2	6	6	4	15	2	7	8	3	6	11	8	14	1
UMGS268 sp900540705	190	178	185	53	547	473	629	366	278	218	41	66	52	22	130	128	523	246	202	253	202	169	137	222	216	103	131	55	77	318	95
UMGS268 MCGC_nov_320	125	103	146	34	226	146	522	232	188	198	95	144	45	85	229	116	96	97	103	97	223	124	87	96	34	25	23	54	64	199	222
UMGS268 MCGC_nov_750	4608	7228	6640	2912	14025	5377	15259	9186	6794	5293	2629	1520	3299	1695	4437	1930	6624	5178	3184	3246	2488	1024	1110	2208	3159	1525	1824	349	409	4118	979
UMGS268 MCGC_nov_751	323893	427935	559410	130093	1510899	533937	1464558	887689	675299	471206	28909	24580	4713	16162	196203	173460	62282	500073	183363	10090	152999	27178	65421	34104	26030	74649	63010	14894	26564	469430	44765
Oceanobacillus caeni	107	55	46	33	23	67	272	189	100	119	89	152	97	121	116	32	35	15	29	38	223	150	71	90	13	26	12	109	133	200	296
Virgibacillus sp003612345	106	31	45	37	49	83	185	115	73	100	50	140	66	101	79	32	57	15	22	41	95	97	58	84	23	85	28	104	110	161	187
Bacillus licheniformis	81	39	83	17	46	34	69	53	57	64	18	68	25	52	36	15	32	14	16	21	52	31	38	64	66	11	13	63	50	110	98
Bacillus_AC sp001076885	138	25	77	36	44	99	304	205	108	118	124	191	202	101	129	17	64	37	27	48	175	146	82	174	78	56	40	90	135	171	341
Bacillus_AK MCGC_nov_249	62	34	27	16	48	80	210	133	142	159	50	121	32	101	104	34	34	45	48	45	170	134	118	130	16	29	28	69	122	197	96
Bacillus_A cereus	237	74	281	127	142	150	291	146	152	175	112	211	111	104	108	119	49	4	8	64	158	88	72	105	34	35	45	251	261	282	524
Bacillus_A thuringiensis	63	32	21	7	33	99	159	60	51	84	70	85	87	37	47	3	77	59	7	86	117	177	69	79	58	87	50	27	36	81	58
CHKCI006 MCGC_nov_506	140	59	75	25	51	86	259	894	656	384	74	117	40	36	69	1107	80	25	61	273	15336	149	5590	5154	66	67	37	1035	486	6372	7196
Erysipelatoclostridium cocleatum	255	32	215	72	564	387	544	325	171	243	152	256	147	85	161	4901	1343	4884	3221	3066	10530	9572	14482	10793	2788	4883	3153	149	1824	2838	2345
Erysipelatoclostridium ramosum	315	90	192	123	145	202	410	353	203	1749	438	5673	571	1202	1780	246	162	188	125	234	735	596	871	724	159	266	293	197	261	444	376
Longibaculum muris	1119	452	823	366	590	784	664	429	276	509	356	1986	358	380	547	129	217	83	117	168	641	307	513	520	288	243	381	237	255	841	580
Erysipelatoclostridiaceae_NOV MCGC_nov_162	29465	404	20093	7356	14040	19657	2966	3307	2106	7073	143	768	216	193	223	646	302	652	409	228	5991	1249	7379	3472	902	4178	9544	247	1042	9083	1462
Erysipelatoclostridiaceae_NOV MCGC_nov_163	557	223	398	184	303	362	489	262	135	271	170	368	292	125	199	121	278	85	111	250	402	248	345	249	54	105	174	73	111	347	227
Erysipelatoclostridiaceae_NOV MCGC_nov_164	1837	303	1214	628	513	667	1221	712	406	641	2619	68915	1073	11368	14784	125	170	63	89	173	642	453	461	369	173	229	220	137	181	548	445
Allobaculum MCGC_nov_305	5389	2253	4880	4233	2699	4173	3057	2632	3492	4436	4271	3807	3791	1553	3249	20	33	9	28	34	63	64	30	37	18	13	19	85	92	163	142
Allobaculum MCGC_nov_505	730	1137	344	294	179	200	217	485	103	178	398	518	384	286	10001	2623	36633	6388	9352	15821	91	66	81	158	14371	3550	7113	207	60	198	528
Allobaculum MCGC_nov_687	281	125	163	63	159	79	115	115	56	50	74	191	65	416	173	5	102	29	39	74	53	40	38	69	70	34	32	38	37	42	55
Dubosiella newyorkensis	29	7	17	13	13	11	40	21	41	32	37	58	34	23	16	6	14	4	7	14	24	15	37	45	34	8	6	33	30	41	18
Dubosiella sp000403415	119	111	98	81	225	115	443	583	204	209	119	182	106	149	174	13	54	28	42	42	123	111	73	131	48	50	33	58	66	155	126
Dubosiella sp004793885	25	33	33	28	45	33	91	75	37	44	68	74	63	112	81	9	34	17	26	17	48	41	37	46	73	21	37	24	33	41	49
Dubosiella MCGC_nov_307	74	42	54	32	68	41	96	93	44	54	56	99	50	154	76	26	31	26	12	55	50	27	33	62	37	68	25	14	28	57	33
Faecalibaculum rodentium	302	1122	265	260	263	344	881	1379	348	416	66802	60655	27352	18270	8125	66	678	103	233	531	344	251	252	1017	533	144	172	182	156	260	208
Faecalibaculum MCGC_nov_306	189	121	122	155	100	117	140	182	124	164	506	433	365	285	231	21	97	40	50	58	20	35	37	29	53	16	37	39	35	51	34
Ileibacterium valens	69	46	41	24	53	93	161	272	350	145	88	83	53	65	57	64	81	75	62	89	242	146	125	131	35	17	12	47	116	158	61
Longicatena caecimuris	247	115	283	197	400	260	500	249	184	329	131	238	149	135	142	37	67	19	34	62	152	105	113	153	110	80	86	153	103	210	316
Longicatena innocuum	252	211	226	196	274	175	341	238	164	220	196	227	135	195	141	43	134	31	36	150	306	193	238	564	137	196	84	178	159	346	204
Erysipelotrichaceae_NOV MCGC_nov_111	112670	64040	70246	65517	74020	38949	2463	1570	841	4428	17238	4896	23226	2067	2261	3165	7506	7130	5173	8801	598	648	978	1867	4689	7484	5562	1110	302	1066	1301
Erysipelotrichaceae_NOV MCGC_nov_159	885	143	726	350	314	158	1115	2405	1983	1472	260	153	252	173	163	68	138	92	124	133	275	221	405	315	158	96	171	101	61	190	128
Erysipelotrichaceae_NOV MCGC_nov_160	635	220	4224	529	1282	616	1829	479	345	9559	520	3504	532	617	685	1044	1714	684	1022	766	1193	579	358	786	1262	2039	2412	953	139	520	1626
Erysipelotrichaceae_NOV MCGC_nov_161	21910	18140	29729	49773	161433	56282	2434	1138	2012	36726	3642	19920	8397	1977	10187	31	49	24	54	55	686	104	723	842	1045	8145	8813	104	76	137	135
Erysipelotrichaceae_NOV MCGC_nov_207	1595	1703	75013	1476	3535	1248	19673	1655	2045	2269	1040	13690	1007	6953	10857	21494	30738	13261	18534	13433	592	565	1187	1520	18211	38608	48583	676	263	498	436
Turicibacter sp002311155	3918	941	5372	2143	1768	2335	6045	3845	3345	4411	2056	1768	1126	476	992	56	95	87	78	82	135	116	94	159	295	439	144	49706	49820	76468	91830
Granulicatella adiacens	62	18	28	19	50	55	149	98	60	88	90	104	54	70	98	9	14	4	14	22	92	84	72	74	10	17	9	36	35	99	40
Enterococcus faecalis	38	10	31	9	28	51	242	101	98	107	80	79	94	39	40	110	72	246	203	288	297	257	152	213	30	253	145	153	742	419	264
Enterococcus_A xiangfangensis	58	26	30	25	55	87	99	76	47	99	50	96	52	49	42	14	18	9	6	16	118	97	41	79	5	18	0	30	17	87	137
Enterococcus_B faecium	36	3	21	4	32	26	58	73	47	108	34	63	73	32	35	15	40	5	22	36	89	84	66	65	7	15	9	17	16	49	41
Enterococcus_B hirae	219	49	420	130	135	158	223	96	205	131	113	95	106	34	61	37	22	9	15	35	44	57	24	53	9	22	1	140	137	189	342
Enterococcus_C asini	75	20	42	6	33	43	52	107	19	56	27	49	24	37	41	14	38	11	23	20	50	43	29	93	38	21	21	43	27	72	47
Enterococcus_D gallinarum	89	22	40	31	41	76	130	42	68	52	29	101	39	20	43	10	33	6	4	32	217	146	80	92	35	18	18	47	70	244	91
Lactobacillus hominis	38	7	20	23	62	13	91	107	24	342	50	52	41	15	12	16	19	16	11	20	160	105	57	150	37	31	19	48	52	115	119
Lactobacillus intestinalis	72	3	51	20	139	37	90	25	26	35	83	83	86	12	25	61	27	106	32	52	240	109	101	116	104	99	46	56	118	218	60
Lactobacillus johnsonii	7337	984	10544	2648	95778	2258	3714	2681	3237	2251	34570	34681	24973	2314	4000	42592	22845	57815	24303	27557	131795	50245	52483	74799	80259	69800	27624	42428	81911	162796	34414
Lactobacillus taiwanensis	65	34	36	23	585	41	99	90	29	59	181	238	238	44	81	278	128	319	183	189	864	451	361	491	534	424	186	320	484	1007	214
Lactobacillus rodentium	39	12	26	8	37	16	100	54	44	37	47	67	43	18	63	35	52	43	14	69	77	57	48	39	44	37	21	28	61	81	35
Lactobacillus MCGC_nov_745	219	67	149	164	1153	163	172	169	195	242	506	457	413	90	140	670	295	825	472	475	1748	903	752	1011	1064	882	438	720	1114	2063	562
Leuconostoc citreum	75	108	53	16	74	13	41	28	9	14	60	39	19	28	10	1	6	0	4	2	63	36	20	24	0	7	1	14	25	34	25
Leuconostoc pseudomesenteroides	31114	13757	39563	31424	23370	23160	39335	19540	37155	45946	59873	58678	47980	42587	42058	971	1361	1228	1365	1565	2812	2307	1681	2367	1172	1627	1731	1272	1165	2127	2830
Pediococcus pentosaceus	73	48	95	23	48	51	97	145	68	44	66	69	29	82	109	34	69	14	44	81	40	48	68	76	30	22	18	36	34	65	95
Weissella confusa	9	19	4	1	9	5	17	15	13	8	7	15	5	32	40	20	18	0	9	9	31	9	7	24	10	3	9	6	8	5	5
Lactiplantibacillus plantarum	2783	1429	2367	3549	2510	2872	2392	2258	3167	3882	3045	3083	2563	1593	2182	3009	1604	4614	4380	4108	3633	3229	4088	3653	2642	5433	7372	2575	2125	2559	3118
Ligilactobacillus agilis	54	19	90	13	25	42	49	73	39	45	38	28	54	17	20	4	12	2	9	15	21	19	17	56	5	2	6	11	20	19	18
Ligilactobacillus murinus	441527	82913	733799	234738	241224	262775	291221	70123	312929	194580	191294	91207	75433	41437	62357	26	24	4	8	19	217	227	271	425	9	12	9	18	19	40	150
Limosilactobacillus reuteri	130	18	164	45	48	63	54	27	72	51	47	22	41	7	26	1	2	0	6	6	23	12	19	0	0	1	0	5	11	10	5
Limosilactobacillus reuteri_D	846	146	1536	539	718	529	729	174	722	494	486	299	193	152	167	96	54	116	42	65	224	143	147	127	177	139	71	103	160	338	73
Limosilactobacillus MCGC_nov_247	48	32	54	17	39	14	133	124	68	58	39	38	22	37	30	23	20	16	25	18	38	32	50	24	31	18	14	115	128	193	145
Limosilactobacillus MCGC_nov_248	3407	566	5410	1558	3140	2431	2386	743	2451	1442	1343	894	625	346	547	232	83	482	127	181	384	146	163	226	275	361	161	175	535	680	152
Limosilactobacillus MCGC_nov_304	5	0	5	3	12	6	51	39	16	21	16	28	2	22	58	6	32	19	5	19	9	12	12	12	7	3	5	9	6	11	10
Lactococcus garvieae	36	10	14	8	9	15	46	44	35	48	32	37	14	17	46	2	23	2	6	9	18	16	13	25	3	8	5	6	12	28	24
Lactococcus lactis	1213	245	1965	644	676	1060	993	1140	2834	1301	571	296	228	139	188	431	76	685	571	308	841	1004	649	370	25	80	64	27	656	545	92
Lactococcus lactis_E	1746	3306	1453	878	1133	701	1851	2555	543	686	1534	2322	1115	2415	5940	222	2105	370	548	1020	1310	719	1146	3234	1472	630	961	1355	1581	2805	2040
Streptococcus oralis	64	13	20	35	18	18	31	24	17	24	37	47	31	33	14	18	33	15	18	27	94	42	82	60	17	29	20	70	75	138	123
Streptococcus sp002300045	749	1081	735	74	474	165	332	501	204	376	622	471	339	324	447	45	124	36	24	81	195	276	262	481	112	15	58	463	114	262	184
Streptococcus sp004569635	233	442	147	75	150	52	84	66	42	84	65	64	133	58	54	24	39	2	24	40	88	67	36	50	8	19	1	26	19	70	86
Streptococcus MCGC_nov_246	29	16	17	14	11	37	53	18	14	16	5	37	15	33	16	15	18	4	18	10	39	49	31	33	5	13	4	16	9	9	10
UBA710 sp002298905	2801	5487	1851	811	1062	415	450	456	189	513	822	457	672	53	134	32	31	14	35	96	848	645	571	1376	52	83	66	397	491	1241	502
Ureaplasma MCGC_nov_746	53	2	13	12	15	22	83	27	28	81	23	283	12	270	164	46	35	15	29	61	111	76	75	56	8	5	7	20	16	77	68
Mycoplasmoidaceae_NOV MCGC_nov_165	38	10	11	3	17	15	104	50	35	73	39	84	16	110	89	9	47	10	7	18	87	70	41	72	54	33	14	22	25	85	70
CAG-582 MCGC_nov_319	171	51	213	26	125	393	1700	516	139	270	254	539	413	137	276	303	205	25	119	346	459	437	366	287	17	42	13	130	191	388	727
CAG-582 MCGC_nov_693	328	91	285	203	166	297	2285	580	983	1127	466	467	445	148	394	251	287	89	134	330	290	262	280	181	29	47	41	342	159	601	2964
CAG-582 MCGC_nov_694	129	58	171	37	74	325	2025	340	162	278	209	410	222	128	185	386	229	49	184	423	372	244	239	196	16	46	24	101	131	274	498
CAG-776 MCGC_nov_316	156	79	220	522	839	480	3411	1561	189	359	31389	22594	11637	22539	5032	486	256	399	233	333	1155	621	522	701	527	517	192	390	712	1259	681
CAG-776 MCGC_nov_509	442	136	454	263	1168	2012	1344	471	746	726	2081	2480	1827	1330	1452	213	133	22	106	314	103	124	105	106	9	15	8	54	63	122	190
CAG-776 MCGC_nov_510	108	77	123	62	597	1591	1707	742	154	290	517	832	415	388	330	135	170	31	77	191	334	352	304	293	46	53	43	141	180	375	527
UBA11963 MCGC_nov_318	84	44	69	26	84	309	1889	314	171	232	144	312	232	111	129	191	121	51	113	190	585	494	334	304	33	98	24	145	206	464	583
UBA11963 MCGC_nov_692	91	49	76	37	72	272	2233	279	155	264	175	337	176	84	168	191	118	24	95	268	535	353	344	238	23	48	15	129	163	364	542
UMGS1217 MCGC_nov_317	114	119	221	48	325	995	3912	640	243	678	286	657	332	172	317	334	190	32	194	421	286	335	211	432	14	90	28	571	183	290	586
UMGS1217 MCGC_nov_511	169	66	171	120	234	2366	4080	2489	170	715	795	2955	1002	745	1457	457	523	67	264	625	339	287	228	242	110	82	63	74	140	260	439
UMGS1217 MCGC_nov_749	96	52	142	44	216	793	2666	455	403	1292	218	667	317	172	320	296	178	39	111	330	309	260	219	150	23	36	21	124	147	259	962
CAG-1000_NOV MCGC_nov_128	83	16	129	13	45	175	3021	249	379	465	68	450	102	54	69	105	620	85	164	252	58	111	56	48	191	73	136	60	48	70	123
CAG-1000_NOV MCGC_nov_167	331	318	278	218	658	1574	7986	2195	769	1131	4166	15340	1465	287	506	320	188	115	201	378	2067	2320	1453	1775	122	259	203	396	610	1137	1244
CAG-594 MCGC_nov_308	133	49	144	28	72	141	658	239	102	237	140	272	260	80	102	156	103	23	58	153	602	3208	12124	340	17	30	24	120	167	414	645
CAG-594 MCGC_nov_688	87	51	120	52	57	137	800	305	114	214	147	259	164	88	157	122	79	23	68	171	356	3831	14387	315	13	61	25	81	152	231	376
UBA2730 MCGC_nov_315	271	238	259	171	182	354	3138	535	212	722	292	455	336	233	266	412	288	51	207	480	725	437	341	318	22	55	15	337	220	299	647
UBA7057 MCGC_nov_691	235	192	387	116	164	418	3352	528	266	386	267	548	254	215	229	46568	27866	3963	18732	54421	627	327	289	359	179	152	114	274	278	592	655
UMGS995 MCGC_nov_314	159	229	351	165	295	320	4561	1006	392	491	474	390	461	199	316	707	363	135	337	717	543	304	251	207	34	62	39	175	179	324	708
UMGS995 MCGC_nov_508	240	184	398	66	125	333	5027	490	251	627	299	513	236	160	284	1051	5124	839	1773	2594	680	443	355	343	1760	483	840	263	179	213	1141
CAG-611_NOV MCGC_nov_126	178	245	331	89	69	242	3397	404	130	200	169	401	174	226	199	1317	731	132	528	1584	778	364	608	363	16	19	24	258	573	391	440
CAG-611_NOV MCGC_nov_127	142	131	208	59	57	178	1722	380	110	197	186	321	179	139	189	661	425	77	267	689	506	376	299	265	10	23	17	138	416	297	310
CAG-611_NOV MCGC_nov_166	523	756	597	246	92	177	2617	513	133	213	352	330	507	281	377	471	287	38	209	532	483	274	282	389	49	52	30	157	316	248	306
CAG-822 MCGC_nov_313	132	162	239	26	61	137	690	310	129	235	169	497	111	181	161	103	84	21	50	109	361	383	220	217	17	81	23	107	162	204	275
UBA5026 MCGC_nov_309	11587	35098	8107	8149	6807	4741	24343	17295	5273	9758	16546	20921	8522	14720	14743	4426	39227	6107	8475	33359	20850	10052	8523	48576	30121	9959	6163	10445	8745	27400	20130
UBA5026 MCGC_nov_310	155	44	265	23	47	153	981	955	155	248	197	252	111	126	136	381	141	22	124	334	126	241	186	89	14	44	10	116	277	305	427
UBA5026 MCGC_nov_311	284	50	470	36	118	247	1456	473	118	238	167	318	252	144	158	449	249	42	175	433	243	306	223	145	24	72	34	180	235	317	1010
UBA5026 MCGC_nov_507	232	74	442	76	109	357	3447	655	237	469	260	572	350	235	226	400	189	43	151	406	343	336	239	212	19	38	6	107	237	395	399
UBA5026 MCGC_nov_747	469	308	633	180	260	326	1665	408	249	308	265	329	269	220	187	286	202	40	140	303	314	249	296	298	57	28	8	197	209	366	410
UBA5578 MCGC_nov_312	175	86	256	39	71	169	1334	1018	133	293	173	412	207	183	153	252	169	33	133	286	506	495	476	296	48	49	18	211	286	451	736
UBA5578 MCGC_nov_689	331	60	612	51	94	302	2521	637	248	394	497	633	309	226	324	528	326	73	218	672	598	718	649	312	40	125	46	1095	680	4939	1900
UBA5578 MCGC_nov_690	143	100	198	42	80	228	1242	406	143	325	145	336	271	172	204	342	349	84	208	369	371	402	236	194	116	96	112	27395	3466	142734	43772
UMGS1648 MCGC_nov_748	144	193	196	61	121	157	835	296	49	137	167	379	288	403	284	170	314	78	205	282	246	404	468	326	123	54	117	160	157	268	355
CAG-822_NOV MCGC_nov_125	349	59	667	46	84	322	2604	932	322	447	165	440	277	166	199	382	202	47	180	383	1201	733	466	433	24	113	41	523	1301	2058	1516
Jeotgalicoccus nanhaiensis	89	65	24	24	37	26	54	43	25	48	24	55	28	36	14	6	19	5	6	17	13	30	5	10	14	12	9	34	10	22	25
Staphylococcus epidermidis	110	54	39	159	19	54	141	76	35	43	74	139	130	66	122	24	176	47	36	97	107	112	68	78	17	31	10	43	25	67	170
Staphylococcus nepalensis	70	8	22	82	40	44	174	172	43	88	65	56	184	31	30	6	16	8	8	14	90	88	48	64	16	45	13	17	29	90	42
Staphylococcus warneri	85	29	45	55	77	51	179	73	63	83	61	106	58	29	64	18	16	13	18	26	149	117	94	65	18	13	18	27	34	70	73
Staphylococcus xylosus	849	73	946	375	149	72	323	102	214	125	123	141	174	70	92	118	45	59	47	71	236	277	101	172	100	80	89	101	113	272	123
Staphylococcus pasteuri_A	59	14	37	37	22	41	140	86	60	58	50	71	68	29	32	23	17	18	22	52	119	97	57	68	18	27	10	51	66	127	96
Staphylococcus_A lentus	79	21	71	28	23	37	175	121	69	120	88	72	106	52	69	4	23	11	16	23	271	158	100	81	6	24	12	45	60	165	198
Staphylococcus_A sciuri	59	28	18	12	39	68	166	79	73	132	76	92	74	27	49	39	31	12	17	34	258	144	96	107	13	31	24	48	61	149	169
CAG-1435 MCGC_nov_445	4700	1715	7896	2834	2433	867	3061	5960	5318	5749	1780	4590	16302	7951	4457	223	450	663	483	259	863	641	208	251	2679	52219	377	3366	4026	4720	3840
CAG-1435 MCGC_nov_827	203356	44238	335994	151608	1542	1624	101072	294837	275601	300952	31042	213914	954812	387272	209387	243	555	645	647	474	1263	904	615	1128	604	668	501	4574	5936	6171	5547
CAG-552_NOV MCGC_nov_154	3227	3801	5618	792	9492	2551	610	671	665	567	6091	7770	3241	9307	793	111	219	296	320	220	165	89	101	133	458	104	214	240	655	939	351
CAG-552_NOV MCGC_nov_155	543	442	775	175	1490	593	845	677	674	694	728	1108	1275	3549	676	91	167	318	334	194	98	56	203	144	9337	115	223	147	222	240	283
CAG-552_NOV MCGC_nov_156	71019	55013	91983	28437	38724	30545	87567	337774	13145	70079	55192	86007	35212	272079	248264	148	226	370	375	205	18878	6313	103180	12583	11498	181	331	16216	21101	9956	44280
CAG-552_NOV MCGC_nov_194	1651	1887	2632	359	5049	1429	1077	1188	2544	978	2858	6963	3374	7802	4997	452	986	1350	782	688	699	344	135	178	886	235	461	539	1582	1981	1476
CAG-552_NOV MCGC_nov_195	6489	4768	6695	3091	8310	4760	26844	75942	23971	17740	33977	15684	21990	31959	26855	254	491	682	1123	796	10570	13364	15477	6381	884	177	749	14687	15271	22066	20048
CAG-552_NOV MCGC_nov_196	1933	1413	2332	385	2644	1099	2088	4091	1273	1143	1952	2774	1644	3958	4884	1454	2992	3750	7331	4911	1627	818	1659	1704	2065	614	3819	1411	3952	4568	3098
CAG-552_NOV MCGC_nov_197	1143	606	1516	274	1810	503	1100	1011	1032	1174	681	1338	1462	3028	1223	178	252	417	443	362	778	471	289	158	5518	83	241	270	838	1090	642
CAG-552_NOV MCGC_nov_206	2900	2049	2854	3254	4409	3113	7253	5670	5237	6577	4928	9766	17241	37993	4443	2743	2278	5277	3822	3893	7213	6657	5291	4679	9553	2008	3018	3202	4809	7696	5275
CAG-552_NOV MCGC_nov_239	201050	62900	248588	31986	442015	113729	49498	115139	76378	75965	73725	21124	49416	28626	26405	28618	43393	63412	42912	27298	37808	23394	33202	47381	54140	15482	27384	30700	55054	151863	56586
CAG-552_NOV MCGC_nov_240	2035	1670	3614	790	6397	3994	3650	2963	2828	3353	80665	432383	1164865	3353624	3038	217	331	567	591	389	1115	764	664	366	14030	277	483	739	1297	1666	1330
CAG-552_NOV MCGC_nov_241	1044	334	648	153	450664	1634	392616	180844	298825	358058	640	1066	1578	4011	748	81	167	212	210	174	430	452	317	604	5365	67	138	244	367	478	520
CAG-552_NOV MCGC_nov_242	5771	2749	5929	4303	5582	5182	7615	7555	8901	9749	5216	7122	12461	28083	4636	277	644	899	661	451	657	423	309	205	7692	291	489	614	3277	7950	1023
CAG-552_NOV MCGC_nov_243	117455	92928	177631	11931	5086	1165	6815	28001	4473	3621	2128	7768	9429	40561	29876	990	3667	3891	1256	1467	1124	911	799	360	41238	2292	7758	501	1087	1633	847
CAG-552_NOV MCGC_nov_244	591	534	945	261	1557	440	1579	1274	1220	1101	552	1060	1490	3849	930	184	339	457	479	306	1306	855	284	262	12052	153	259	772	1340	1930	1860
UBA11940 sp003979335	20571	175442	143247	106704	1813	2615	594	2182	1384	807	31578	71032	156987	227760	1597	567	947	1556	1016	571	432	290	98	107	284	415	603	579	711	1227	1615
UBA11940 MCGC_nov_438	2013	824	2314	584	4000	5869	570	821	1315	914	916	1189	2265	1920	876	1720	1781	4669	4113	1879	1404	369	217	97	1023	1943	2525	779	4116	5628	3409
UBA11940 MCGC_nov_439	3607	1986	4459	1083	3979	6697	783	1028	2150	1040	3847	12273	30624	84107	1485	1316	1428	3443	3191	1405	661	392	314	277	1294	1202	1842	651	1646	2425	2007
UBA11940 MCGC_nov_440	1932	856	2292	380	2359	3868	380	513	472	326	837	1471	1542	2792	947	825	773	2003	1741	754	747	190	134	75	729	853	1078	542	2266	2924	2125
UBA11940 MCGC_nov_441	858	903	1280	453	3446	4270	1094	1416	970	1041	609	1046	1153	2187	570	1060	1253	2994	2600	1345	2573	660	238	180	842	1281	1642	1982	7411	11996	7512
UBA11940 MCGC_nov_442	1654	687	1816	311	2514	3097	577	552	601	526	695	1153	1267	1978	883	584	624	1434	1313	686	1163	798	243	184	546	600	794	800	1430	2442	2167
UBA11940 MCGC_nov_443	1052	946	1490	590	1639	2324	294	320	562	299	655	1503	2003	3774	1116	724	1021	2077	1734	804	2320	1550	232	393	676	683	1000	853	2750	4889	50711
UBA11940 MCGC_nov_444	622	454	824	229	1184	917	616	542	546	551	371	426	528	751	359	300	345	967	847	434	711	214	56	39	323	590	502	267	1850	2788	1213
UBA11940 MCGC_nov_631	1240	766	1150	372	3777	4558	898	842	1196	780	931	1890	2561	6397	1011	32580	49210	139314	78501	27798	805397	158717	7761	2101	65430	142584	73103	184884	2324466	2881929	1433673
UBA11940 MCGC_nov_632	4579	2298	5338	1330	8442	13013	743	993	2644	1439	2841	3212	4721	8266	1751	2392	2340	6027	5452	2413	1701	886	319	273	1512	2313	3335	923	3173	4652	2912
UBA11940 MCGC_nov_633	10716	4139	17547	2896	3727	5772	1984	3399	4858	3439	3731	4769	10898	8927	3557	1037	1469	2338	2180	1258	464	265	572	145	876	802	1301	5406	2997	5706	14106
UBA11940 MCGC_nov_634	9945	4627	11204	3374	5841	9040	2259	3197	7033	3573	6720	5398	8064	8244	3469	1750	1867	3943	3949	1816	2797	1701	543	472	1102	1635	2259	3885	6829	14977	6131
UBA11940 MCGC_nov_635	20639	17364	23374	23226	17187	24861	20086	13073	21432	21543	21417	22389	25496	21975	14840	24092	19552	41261	30262	22893	74251	36240	42138	32916	14539	19061	50603	24321	18549	26506	32714
UBA11940 MCGC_nov_636	2826	1160	3045	512	3505	2894	1937	1486	1367	1201	1308	1540	1738	2655	1098	890	850	2201	1808	861	665	183	265	72	754	815	1232	700	2364	3363	2300
UBA11940 MCGC_nov_637	156783	29082	128017	3038	15977	5705	11707	17664	2519	1265	15231	29935	3410	4568	17082	959	1170	2663	2312	974	7224	4298	11997	1636	876	1498	1427	2238	14980	20439	11355
UBA11940 MCGC_nov_638	11085	4257	10838	4614	5518	7435	4406	4124	4387	4797	6436	7117	7386	4627	4893	2085	2885	4815	4163	3063	3128	2969	3536	3651	3209	2621	3623	3267	3774	5856	6491
UBA11940 MCGC_nov_816	13798	18527	12422	4530	16096	16985	1963	2650	4498	2810	5793	8751	8220	13037	5593	3128	6703	8664	7036	5255	118986	78863	7481	14249	6783	5258	5449	14220	84151	122402	27941
UBA11940 MCGC_nov_817	3306	1575	4930	873	4728	5264	1213	1617	1896	1330	1953	3516	4225	7077	2849	1941	2381	5736	4468	2182	16804	3674	622	255	2300	3749	2984	4548	48726	60750	31778
UBA11940 MCGC_nov_818	12692	3489	11910	1040	6626	7137	2936	2634	2504	1536	2783	5897	5715	13371	3071	1878	2091	4666	4143	2044	3287	1174	1266	373	1427	1930	2613	200985	43368	60635	586330
UBA11940 MCGC_nov_819	2135	1298	2676	782	3369	4546	966	1005	1387	809	1726	2549	3003	4979	2044	1304	1625	3595	2806	1427	5859	1646	370	241	1220	2034	2004	1812	15082	19865	10751
UBA11940 MCGC_nov_820	2307	1686	3289	974	2586	2960	451	640	929	537	1417	2239	2193	3878	1464	1031	1244	2632	2485	1291	2934	1679	662	619	604	927	1726	1147	3212	4056	3100
UBA11940 MCGC_nov_821	2475	1004	2629	402	2159	2660	453	575	471	382	663	1647	1538	1921	1251	796	860	2077	1679	793	1652	412	362	103	564	961	1119	785	4823	7021	4240
UBA11940 MCGC_nov_822	4211	2428	5292	1331	4019	3882	1521	2040	1969	1635	1853	3229	4509	5958	2212	1299	2134	2732	2132	1652	2624	1319	792	661	1832	1147	1484	1435	5063	9827	3575
UBA11940 MCGC_nov_823	784495	363159	906908	308378	311452	775172	94104	105765	614213	294276	590435	447786	698519	625833	299502	2573	2780	5986	5615	3234	1862	922	1425	872	1195	1391	3309	31163	77591	49877	129033
UBA11940 MCGC_nov_824	165475	113700	311835	58903	18690	24685	9264	6316	18337	9035	116120	199871	76133	43921	108123	1253	1471	3109	2856	1522	2349	1152	1214	543	1360	1548	2507	1450	3472	4648	4697
UBA11940 MCGC_nov_825	794769	148733	659791	11312	73585	10702	58064	88891	2630	1166	71383	148390	4867	8383	82371	761	1762	2149	1561	1423	7362	13188	61413	7973	1090	793	1019	2646	2756	3696	3653
UBA11940 MCGC_nov_826	15646	8812	18787	9055	18162	14191	14232	9721	13745	13023	16897	16917	15280	10864	7700	1831	2135	4274	3665	2880	9055	4067	2938	3803	2342	2282	2105	2303	6290	18092	8637
CAG-475 MCGC_nov_433	441	409	771	207	1066	459	1048	671	504	498	1178	892	1123	1759	1091	32	86	183	229	80	59	58	29	30	328	132	246	124	335	652	202
CAG-475 MCGC_nov_813	579	624	1059	313	1232	608	1058	575	531	485	1411	818	1283	1733	836	95	91	298	307	131	251	42	45	50	677	194	316	128	699	1007	301
CAG-475 MCGC_nov_814	196748	205357	386490	112416	572346	203593	527928	294307	191260	209851	643501	286622	500454	671096	371612	7491	12745	130979	101593	11323	2293	2158	1284	1246	113555	74506	133168	723	1915	3059	1108
UBA11517 MCGC_nov_446	480	209	415	263	113	241	691	1041	1156	681	657	549	262	663	1060	16	104	117	113	143	425	552	297	260	36	100	54	240	237	580	363
UBA11517 MCGC_nov_639	2135	1025	2463	750	3109	1339	1935	2495	2518	1741	1895	1984	1228	1356	1772	155	505	559	539	405	1133	1184	631	579	416	313	289	578	1117	2110	893
UBA7862 MCGC_nov_447	398	264	692	164	1275	538	1413	676	615	518	865	1219	760	1145	1474	123	220	240	289	233	959	1029	601	478	112	174	120	427	777	1326	886
UBA3700 MCGC_nov_434	1792	3295	1315	794	1596	752	1147	1517	588	708	917	1853	1116	1903	1579	355	1356	723	780	1018	943	912	650	917	1263	362	609	907	1081	1519	549
UBA3700 MCGC_nov_627	580	387	661	423	1306	724	970	325	552	537	752	943	685	973	990	234	144	404	335	354	733	566	598	425	182	262	359	444	620	863	705
UBA3700 MCGC_nov_628	904296	755543	1395695	363311	3035726	1062280	1805802	107259	654909	375368	1185288	168061	13429	37999	22148	363	1463	1159	969	746	3123	447482	639285	126414	710	260	726	625	1400	2454	1314
UBA3700_NOV MCGC_nov_146	528	754	1765	556	3229	4308	1074	483	524	447	14673	1418464	1003757	1979882	1903689	285	425	814	712	428	1060	716	282	215	309	300	529	388	1286	1740	965
UBA3700_NOV MCGC_nov_147	1887	1791	3637	786	6924	2346	3987	1017	1933	1312	3255	4133	3534	5846	5487	363	496	964	997	668	3586	3231	1520	738	514	522	727	1076	2003	3222	2154
UBA3700_NOV MCGC_nov_148	990	393	700	130	863	264	1898	25381	2667	1428	362	427	413	530	385	238600	255624	498656	532914	423180	2704537	1906839	181153	361970	79848	1646	211696	300306	1400185	2143523	210196
UBA3700_NOV MCGC_nov_149	43	19	57	31	43	79	128	173	333	103	81	100	79	59	100	33	57	70	91	79	287	178	147	165	27	719	236	108	147	322	186
UBA3700_NOV MCGC_nov_150	46	43	47	9	57	67	118	85	105	95	60	276	158	272	260	46	38	67	58	76	55	64	37	57	15	291	79	65	60	120	275
UBA3700_NOV MCGC_nov_151	108	79	91	55	89	69	304	287	285	172	132	271	217	323	294	29	64	71	94	58	221	200	152	156	53	700	208	104	204	383	278
UBA3700_NOV MCGC_nov_191	3999	832	1596	532	1076	565	1259	4729	83390	8376	1233	2646	1518	2941	1857	3288	3764	7070	7044	6576	39155	25421	2810	6536	2353	229637	57006	4230	18398	34883	3738
UBA3700_NOV MCGC_nov_205	290	245	389	91	696	283	639	296	435	222	363	611	403	739	753	125	140	207	266	226	1392	1104	380	332	53	659	295	286	740	1236	455
UBA3700_NOV MCGC_nov_233	2494	1903	3795	937	7243	2599	4467	582	1853	1045	3132	13167	9353	18138	17240	952	1035	1727	2050	1491	2893	3200	1688	740	495	51	777	431	1782	3258	399
UBA3700_NOV MCGC_nov_234	2972	2233	4663	1065	9476	3314	37464	12835	42278	9612	3497	1810	987	1892	1726	34	72	120	127	55	182	1405	1893	430	61	33	85	93	166	201	103
UBA3700_NOV MCGC_nov_235	378	124	372	30	230	101	285	148	223	75	189	359	166	363	475	12	35	20	45	30	122	93	71	48	19	503	130	64	134	201	156
UMGS1004 MCGC_nov_435	1400	515	1635	422	4997	1503	5125	2257	5326	2088	2431	10521	24342	66051	1226	33784	2473	34253	11269	10749	178387	127798	235010	22477	5329	3397	9228	85360	139096	201922	185023
UMGS1004 MCGC_nov_436	335	176	359	73	835	446	569	327	462	261	186	296	288	603	267	601	1086	1098	1471	872	4337	3060	934	638	532	433	870	1044	5017	10696	1769
UMGS1004 MCGC_nov_437	4533	2184	16052	4381	157223	20935	166314	61542	153978	56699	2706	12537	24190	2320	13731	10709	24578	22511	18917	18128	8561	4954	8916	2360	16054	20541	25218	2599	9679	29929	3820
UMGS1004 MCGC_nov_629	227	155	242	76	717	336	486	295	506	212	169	272	248	356	206	1041	1869	1901	1958	1762	239	106	138	61	1648	1247	1891	113406	998856	2926873	200334
UMGS1004 MCGC_nov_630	4663	8285	5482	3567	3539	998	2667	1406	2424	1088	4409	2267	7937	3893	4736	561	923	1159	1190	901	859	375	381	176	705	400	755	827	4550	10400	2553
UMGS1004 MCGC_nov_815	12646	5678	11535	3181	2713	1078	2339	1771	1056	964	6352	6030	5820	5250	4242	1248	1865	3316	2539	1894	96	173	375	84	660	315	1202	344	1593	4045	540
Borkfalkiaceae_NOV MCGC_nov_152	5169	2453	6299	1577	6761	4249	6131	2968	7265	3067	3050	3130	4226	3755	2997	1213	2717	2367	2230	1852	763	367	673	549	22234	10265	23421	1040	3017	6316	2435
Borkfalkiaceae_NOV MCGC_nov_153	196	134	236	34	620	279	404	226	365	226	97	259	188	439	271	171	483	446	334	252	112	118	64	55	269	143	211	115	723	1856	201
Borkfalkiaceae_NOV MCGC_nov_192	722	235	1138	363	5423	1061	6086	2787	5117	2246	315	840	1682	735	817	1343	2740	3530	2912	1889	1518	774	576	331	1700	1870	2498	3236	19841	55154	6572
Borkfalkiaceae_NOV MCGC_nov_193	938	1049	1470	630	1708	792	1705	1396	1576	1146	703	2819	3636	7143	3701	45455	204580	207857	35097	48214	1917	507	214	241	881	890	1062	1639	9228	18829	5109
Borkfalkiaceae_NOV MCGC_nov_236	396	247	484	135	1271	535	1238	598	1060	583	345	397	576	899	311	735	1596	1814	1600	1007	566	413	307	244	769	756	1037	512	1938	4734	861
Borkfalkiaceae_NOV MCGC_nov_237	4237	2318	4246	1950	9065	1873	9846	8612	7315	3347	3489	4215	5123	4238	3658	29190	28247	1823	3341	21173	934	624	746	231	14097	19027	1860	742	2710	5639	1358
Borkfalkiaceae_NOV MCGC_nov_238	346	339	188	107	130	158	305	220	101	175	209	251	286	160	231	72	237	84	119	167	339	294	190	236	98	68	74	123	138	279	206
Christensenellales_NOV MCGC_nov_101	86	29	103	34	322	65	427	217	276	147	106	180	111	160	166	44	125	197	190	107	899	215	27	39	163	220	120	305	2574	3405	1759
Christensenellales_NOV MCGC_nov_102	166	165	71	89	68	77	256	514	178	221	373	102	203	153	1102	162	1707	290	437	754	212	195	197	301	688	170	325	141	107	243	209
Clostridium paraputrificum	284	54	91	69	112	160	732	294	228	379	286	366	510	93	177	78	244	55	105	170	731	452	331	424	154	154	99	279	249	574	1086
Clostridium sartagoforme_B	127	45	34	64	81	151	922	521	208	524	307	288	378	80	143	75	73	45	74	132	666	542	326	375	44	67	45	1547	1283	584	3125
Clostridium MCGC_nov_300	378	163	208	345	235	417	1716	813	658	1421	607	747	651	288	485	238	178	274	289	283	836	827	712	817	190	305	372	3697	2917	746	6698
Clostridium MCGC_nov_731	154	33	64	55	93	221	14675	6438	3532	13384	331	363	446	147	235	182	179	244	174	240	2176	2522	625	3579	147	194	188	85705	70162	2132	188975
Clostridium_F tepidum	342	180	348	222	515	389	1158	618	406	731	653	604	725	302	422	79	122	117	86	138	899	739	609	638	110	115	73	518	526	890	1503
Clostridium_G cochlearium	2922	246	744	299	952	496	1203	597	387	594	706	730	870	146	233	108	81	209	119	130	935	602	474	597	124	659	149	340	385	674	1059
Clostridium_P perfringens	254	321	182	104	100	176	622	376	191	417	253	364	296	177	312	70	187	39	96	153	356	379	243	307	133	79	58	359	325	476	1046
Savagella sp000270205	202	159	187	39	96	87	295	152	46	128	67	114	80	71	99	60	80	25	47	113	269	221	132	145	30	48	38	104	96	222	171
Garciellaceae_NOV MCGC_nov_124	200	276	139	79	155	190	456	378	206	291	197	431	271	602	370	45	219	44	102	158	441	396	269	318	152	119	138	158	280	459	460
Anaerotignum MCGC_nov_623	4585	7798	2239	1243	2434	6144	2950	9924	2233	1856	904	3309	1661	3302	3744	324	13111	962	1956	3525	710	1206	973	5987	4886	409	2670	1786	17025	3921	1834
Anaerotignum MCGC_nov_811	478	750	207	178	216	337	356	659	203	161	153	300	186	419	2553	61	759	122	156	276	156	169	164	498	291	40	165	179	803	348	171
ASF356 sp000364165	5960	8558	4942	2149	2753	662	3501	2980	2321	2641	1417	2141	2313	1906	2167	492	3465	1346	1240	1492	1788	1722	1981	3334	1866	1039	1847	614	606	1475	1048
ASF356 MCGC_nov_431	984	1280	671	309	418	281	842	864	391	418	413	1867	369	1964	1307	88	471	141	175	176	348	401	404	498	193	175	194	243	136	371	393
ASF356 MCGC_nov_624	2093	2154	1040	731	846	471	852	641	557	573	382	668	557	352	482	125	502	241	183	181	564	514	432	640	252	320	368	454	180	520	479
ASF356 MCGC_nov_625	809	1001	496	269	413	235	655	579	395	454	253	532	484	529	606	156	1835	341	550	769	314	517	343	736	647	256	442	297	476	458	524
ASF356 MCGC_nov_812	60713	84384	43820	18507	23853	1361	22245	17213	19506	17396	6958	11750	8300	8317	11829	3248	11152	10528	7110	3346	6771	9310	11351	14281	5735	6544	12150	485	1430	8015	446
CAG-274_NOV MCGC_nov_190	10458	20366	7890	4538	6344	2589	875	1199	659	549	2792	9034	3614	8779	5593	1093	12629	2332	2828	6214	369	419	374	688	10617	2473	2933	1547	609	734	1919
14-2 sp000403255	64175	134011	45720	37429	27137	12877	97566	190080	49766	73261	75428	128272	77190	120212	474996	69430	770926	123257	194938	334458	26905	23705	24104	58665	281019	76771	140742	19574	17804	33417	19707
14-2 sp000403315	12218	2646	5015	6639	4130	3435	6857	4725	1244	1904	71243	4033	34009	3838	6258	19355	121243	37035	24166	79925	7795	740	607	82193	83213	6703	42666	2767	741	935	1677
14-2 sp000403845	813	1096	745	528	1904	2433	3146	3197	858	1352	631	917	498	1277	646	143	796	147	236	665	697	412	350	1252	827	211	552	474	191	584	342
14-2 sp004793545	5311	9016	3439	1997	3022	1977	3010	7299	1266	1925	2106	6562	1987	8862	5070	342	3000	577	645	1624	1307	881	936	2095	2299	638	981	961	1440	1321	854
14-2 MCGC_nov_280	103197	215252	73660	39055	68254	25307	21983	35885	8449	12771	34699	61399	38514	66844	44957	4133	43322	8497	10114	22265	16433	11382	11474	31579	29405	8144	11825	12821	8964	16423	12825
14-2 MCGC_nov_281	46739	84515	40355	30479	31247	15234	26549	38576	8666	19893	23310	45286	25017	54125	37012	7068	84055	16279	20473	40187	26126	21836	23826	50863	48454	13729	20583	19523	15539	25383	19394
14-2 MCGC_nov_282	15109	22535	12778	10612	11988	5590	19068	25220	5609	13141	10736	17578	10315	15377	14690	3047	28615	5815	7832	16035	7197	7651	8499	23163	17069	6501	6421	22134	3904	5886	11318
14-2 MCGC_nov_283	10389	30440	8191	5082	5251	3827	5053	6814	2247	2949	3956	10585	3042	8842	6649	906	9017	1929	2131	5191	3341	16067	12571	52978	8446	2122	2733	2246	1558	3159	1914
14-2 MCGC_nov_284	22644	28898	26680	10867	14954	7264	42519	30255	7566	13835	10691	28518	11494	29227	21361	2914	30848	6512	7543	17077	8980	6291	6229	15033	22028	5527	8484	4965	3814	6250	8365
14-2 MCGC_nov_285	2847	4850	2833	1553	2169	1130	2891	4197	1417	1940	1666	2392	1685	2534	3299	449	3326	819	971	2245	2033	1311	1377	3473	3140	732	961	2097	1434	1609	1472
14-2 MCGC_nov_375	3824	5700	3419	1312	2252	1077	2404	3451	1012	2071	2430	3325	1989	4289	4238	835	7525	1607	1856	4100	1841	1227	1224	4565	5061	1145	2295	1290	781	1408	1163
14-2 MCGC_nov_376	4411	4998	4332	1585	1867	1390	14988	94091	12919	49914	1272	1987	1418	3882	4798	616	7449	1382	1776	3268	64464	2935	42604	46934	3761	1091	1883	1759	1061	2064	1498
14-2 MCGC_nov_377	4382	6402	3761	2058	2669	1949	5605	7348	1666	3018	2150	3835	2094	4358	3383	545	5825	1152	1317	2641	2365	1999	2316	5149	3388	891	1535	2456	1473	2563	1565
14-2 MCGC_nov_378	20364	41531	15040	7860	13680	4580	6443	6425	1238	2753	35017	14416	19455	64945	67461	632	5400	937	1274	3621	4707	3488	2200	8487	4207	705	1221	1622	750	833	3631
14-2 MCGC_nov_379	2750	3041	2288	839	1547	1415	4164	11068	1699	2099	1137	4747	1012	4823	3677	944	10090	2345	2919	5619	2662	3216	3354	7217	7204	2019	2393	1204	2320	1545	1567
14-2 MCGC_nov_380	2446	2623	1415	1474	1861	1605	2471	3598	955	1353	1122	3805	936	2894	3403	422	3774	686	807	2028	1016	696	642	1860	2741	616	921	519	398	696	788
14-2 MCGC_nov_570	16919	2200	7431	5704	1589	970	62356	33059	8960	9306	10899	8128	13171	1299	1895	3113	55448	5289	12966	23342	15226	17179	31139	48296	25398	7154	16274	19555	10694	8491	12512
14-2 MCGC_nov_571	623	689	474	192	332	243	629	700	331	336	361	824	457	851	634	118	376	145	104	329	417	329	212	451	302	155	161	682	158	311	431
14-2 MCGC_nov_572	392	596	371	244	501	338	591	739	289	240	201	807	169	305	291	111	798	238	267	793	453	243	188	648	1251	197	237	232	113	144	341
14-2 MCGC_nov_573	61608	10051	111268	25361	3851	1336	747	1533	439	734	1538	2502	1647	2557	2292	160	1418	277	415	874	1219	852	623	2432	915	290	478	568	434	372	477
14-2 MCGC_nov_710	1041	1313	1086	483	810	554	1859	4935	672	1047	924	1205	792	1483	1391	304	2872	519	704	1496	1156	691	764	2589	1924	496	755	1103	422	680	827
14-2 MCGC_nov_711	522	694	411	267	260	171	609	1661	584	492	230	516	168	507	3194	139	688	129	227	419	1194	611	359	1289	374	170	254	241	104	201	1300
14-2 MCGC_nov_712	844	1399	3451	6483	819	359	1853	1225	444	451	772	858	1374	1480	1300	220	2247	358	477	1111	484	383	426	929	1106	298	561	634	353	582	497
14-2 MCGC_nov_776	24606	8289	22124	8827	23741	12553	5585	4054	1234	5430	13700	21885	3671	25823	32042	480	6084	1024	1212	2968	1479	1252	1341	3661	3048	667	1523	2972	1332	1857	2198
14-2 MCGC_nov_777	1613	2641	1320	737	733	586	1582	3363	753	917	1475	3466	1308	4991	5327	7150	40651	10971	12542	33864	1509	768	1381	2278	57986	2085	3206	1764	1041	1551	1695
14-2 MCGC_nov_778	12101	17859	6163	7005	67847	52070	42148	35743	10146	11666	4403	152354	5052	2615	1942	419	4042	795	1054	1943	1406	878	730	2119	2364	622	1073	1430	612	800	744
Acetatifactor muris	30920	62693	25643	17462	18251	16126	54312	96105	18895	27799	26794	45569	27673	47472	36468	7310	105054	14632	21048	48629	25146	18654	21040	45218	55291	13299	24700	31906	15261	26980	26791
Acetatifactor sp003612485	3144	5923	1973	1262	7613	40209	156808	244803	89439	68856	2977	264959	1591	14047	2806	507	6194	894	1094	3672	2131	1674	2290	4726	4018	871	1862	369226	24182	268544	146918
Acetatifactor MCGC_nov_289	172806	378991	178740	125837	36592	29469	52532	94973	28292	36184	190025	316183	151240	605836	931494	10121	148497	22460	29561	69609	23482	19386	29103	55667	71721	17272	33170	54683	43105	44986	38924
Acetatifactor MCGC_nov_395	7149	13363	5067	2940	4287	1662	10442	14520	3864	5285	2535	2520	2831	2449	3560	635	8008	1378	2072	4058	2344	2110	1984	4937	4006	922	1773	2765	1654	1969	1758
Acetatifactor MCGC_nov_396	1230	2183	750	657	699	642	13229	18679	5126	6540	1070	1456	1024	2281	1739	267	3358	544	728	1943	2699	1707	1559	4591	1980	367	955	2564	3415	2758	1330
Acetatifactor MCGC_nov_397	106660	366056	46714	73027	3237	2303	4292	26724	1589	3374	12820	6669	4129	8766	9904	1585	27382	3186	4838	13993	2680	2369	3241	8903	21322	2696	5186	5603	2798	4258	2726
Acetatifactor MCGC_nov_398	31189	72116	22901	17287	25143	14904	271244	352598	94400	213109	36603	55314	21124	55369	159033	7731	138663	10760	15703	76061	7021	8724	12851	102919	70434	12835	34846	215259	94642	108883	52326
Acetatifactor MCGC_nov_399	4670	11542	2765	2894	2414	1977	6950	13193	2562	4072	4303	7282	3390	6717	8635	1036	15628	2082	2694	7740	3808	2973	3605	7967	9008	1798	3487	7553	3364	4252	4051
Acetatifactor MCGC_nov_400	2786	8925	2298	3512	1700	1425	5478	7717	2023	3659	24678	5522	30944	4668	6298	866	9393	1239	2233	7296	3015	2562	3127	7328	7211	1537	2315	5656	1613	3513	2798
Acetatifactor MCGC_nov_401	105293	185291	44669	41105	171591	90741	19614	105345	13230	90672	26619	16893	43798	20840	33836	17323	203116	25224	27591	70396	5945	10251	8295	37515	84180	29749	34683	126381	31694	50149	64587
Acetatifactor MCGC_nov_402	4277	7953	2887	1819	2712	1312	8425	10592	3786	4122	1477	2144	1786	1972	7907	387	4847	732	1175	2484	1685	1207	1276	3223	2835	629	1146	2080	1002	1528	1467
Acetatifactor MCGC_nov_403	3623	7100	2160	1421	2089	1008	1971	2852	760	893	1541	1298	1615	1113	909	365	4938	632	1148	2733	2056	1436	1256	3715	2791	504	1245	2095	1423	1329	941
Acetatifactor MCGC_nov_593	7650	14759	6877	4231	2446	1359	8863	12439	3629	4146	5241	7139	7941	9829	7987	624	8512	1284	1948	3700	5024	3721	3047	8712	4370	997	1980	3510	3847	2870	2227
Acetatifactor MCGC_nov_594	2180	3883	1513	1242	871	799	4665	9829	2099	2638	1852	1690	2355	2168	3882	399	3932	707	920	2343	6004	4999	5546	14426	2322	649	1048	4948	5099	8057	2949
Acetatifactor MCGC_nov_595	1158	1785	679	539	557	473	13586	19468	5110	6601	1495	5676	1253	1742	6564	1107	14509	2385	3529	6423	1661	1151	1484	3161	6322	1433	3233	3128	4866	3163	1259
Acetatifactor MCGC_nov_596	3587	9807	2138	2383	1684	1346	3652	5422	1560	2351	2073	2852	1666	2851	3733	867	12837	1704	2305	6898	3519	2967	4004	8338	9288	1382	2433	6625	2156	3606	2783
Acetatifactor MCGC_nov_597	6370	14943	4521	3740	3402	2738	11158	15495	3991	7240	5265	5880	4362	6534	9135	1543	23372	3110	4589	12353	7584	4980	4854	15257	15913	2370	4820	11239	10202	9545	5874
Acetatifactor MCGC_nov_598	10065	22088	7135	5308	7447	4944	10662	17325	4378	8595	336959	388525	263982	208964	376071	3554	45858	9509	6402	26476	38856	29702	60861	79467	33640	4782	14551	81729	11024	31404	20665
Acetatifactor MCGC_nov_599	7699	17450	5154	4177	4919	2342	4581	9715	2552	3741	4192	5675	4911	8621	6176	743	10002	1421	1772	6039	3406	3268	3718	7363	6592	1745	2713	4962	1370	2689	2946
Acetatifactor MCGC_nov_600	18340	60602	13986	17194	28740	50190	49060	167856	32693	51120	36698	25376	33205	2983	3014	10123	299250	14680	31585	100925	7013	4912	10469	9272	86377	12340	29511	52449	6817	24246	27167
Acetatifactor MCGC_nov_601	28321	85207	24426	33367	43658	36179	23557	35260	12176	29129	104756	176760	40703	185605	353888	26448	503454	35796	54227	259214	6297	7737	12748	39592	245343	46471	127493	74282	29122	77053	21651
Acetatifactor MCGC_nov_602	1754	3252	1128	1004	1185	1036	2284	4812	1397	1656	1301	2135	1238	2233	2635	334	4237	756	911	2429	26100	27838	12747	52659	2393	482	1095	3433	1381	1851	2331
Acetatifactor MCGC_nov_603	1100	1379	746	415	603	473	1292	2908	745	788	688	4162	633	4180	2740	272	2924	470	533	1751	1307	854	962	2547	2165	521	877	1647	670	979	969
Acetatifactor MCGC_nov_604	2647	6125	1869	1714	1714	2717	8463	10753	2701	3852	3221	2759	4599	2710	6764	10134	371219	35744	60060	87173	6819	12570	9245	74138	110993	36796	67245	9837	39083	40574	49838
Acetatifactor MCGC_nov_718	6640	14896	5017	3020	4586	2024	8169	11722	3015	3839	3294	3969	3391	4066	6435	519	6196	985	1430	3890	6381	4215	3426	11671	4574	930	2009	5665	8532	6303	2957
Acetatifactor MCGC_nov_719	22538	49233	18852	12769	14110	6753	38165	101177	16886	22972	28323	13864	29949	21469	20522	3050	33218	5598	8148	19897	36532	28685	23112	95788	20029	5720	8763	21561	9550	12923	11943
Acetatifactor MCGC_nov_720	5214	10065	3552	2589	2974	1719	10594	18555	3635	5680	2545	6439	2833	6467	6791	1423	17374	3013	4184	8058	762347	447457	45833	597597	9486	2404	4298	17403	13753	3758	50258
Acetatifactor MCGC_nov_721	29645	48583	18553	12731	14899	6771	3479684	4132072	1184554	1641790	15893	16741	16634	16968	18245	3149	43375	7729	10590	18830	18047	14636	14232	37675	20997	5646	10309	18146	12521	16918	18188
Acetatifactor MCGC_nov_722	14587	30752	10933	6647	8002	4309	23813	35059	9621	12796	9668	11420	9046	10828	18352	1600	22956	3430	4674	11378	4759	3921	4399	10677	13681	2653	4869	8413	4571	5263	4422
Acetatifactor MCGC_nov_723	4111	6560	2406	1812	4908	6750	6619	18115	2570	3540	2163	5474	1963	5497	9697	1444	19439	3213	4487	9084	4392	5250	5311	11333	9474	2448	4259	4964	2716	3607	3530
Acetatifactor MCGC_nov_794	9009	19738	7578	5358	6588	3301	9142	22628	3937	7418	5846	14015	8991	23374	25187	1976	25586	4499	6352	11843	6286	5400	6548	13882	12646	3329	5925	12306	5551	7287	11623
Acetatifactor MCGC_nov_795	1907	3896	1343	1102	1226	981	3137	4845	957	1354	1741	2271	1661	2463	3144	614	8206	1199	1916	3867	1729	1344	1569	3546	4494	1072	2159	2378	1178	2086	1515
Acetatifactor MCGC_nov_796	13986	31072	13758	5253	8814	42838	4970	61652	2266	3021	256071	12669	170890	43917	7032	1183	9695	2026	2681	5182	4242	2762	2746	7053	5501	1849	3102	301308	953405	500590	49746
Acetatifactor MCGC_nov_797	2612	5505	1815	1253	1795	1041	2847	331090	1380	20709	1736	3630	1711	6859	6996	1156	8864	1269	2156	8901	141767	91168	68870	454025	10224	1957	3952	112109	7191	2128	59248
An181 MCGC_nov_368	6693	12876	5214	3822	3739	2052	33823	10899	56008	42896	4368	1510	4066	2202	4499	1095	12649	2544	2600	5801	7742	4586	2950	8687	5463	1724	1924	3853	1197	1601	11245
Anaerostipes sp000508985	1718	2552	1410	742	698	506	2701	3125	948	1145	797	1457	597	1512	2011	282	2385	583	774	1395	1257	1569	1812	2796	1178	336	656	990	701	2367	743
Blautia coccoides_A	1128	1496	1174	1055	872	556	2436	3978	1178	1542	734	1354	797	975	890	133	1103	286	305	675	890	625	610	1582	839	281	408	1085	556	693	640
Blautia_A sp000433815	19513	38057	14479	7456	13298	5310	3605	6585	3663	3337	6492	8450	7265	9533	7512	1340	8728	2600	2952	4757	5047	4295	3864	7172	4931	1827	2987	3468	2304	4014	4904
Blautia_A sp900551075	5904	1122141	8320	2224	4573	15333	13981	29351	2835720	58971	494122	5466	7884	6506	6541	14256	28631	21781	18315	21535	494234	28874	19292	655072	627939	7963	8592	2772	288668	530912	3899
Butyrivibrio_A MCGC_nov_726	275	383	284	233	226	251	487	3050	290	292	255	835	164	1381	1174	99	453	167	177	359	28709	195	224	599	434	124	166	223	180	249	208
CAG-127 sp002493625	1128	1863	730	475	656	381	947	8293	702	793	489	729	501	587	435	332	2148	415	513	1402	797	526	383	1475	1598	531	579	404	31770	399	314
CAG-303 MCGC_nov_421	525	1042	446	350	2961	467	601	906	383	381	1178	365	1362	1966	320	124	620	194	173	493	438	300	237	885	555	163	192	645	228	347	396
CAG-303 MCGC_nov_727	2512	4246	1863	1315	53706	215125	1036	1639	530	1001	1644	3317	2842	3014	2582	355	4127	915	849	1317	736	556	633	1304	2434	746	1167	3647	341	626	667
CAG-303 MCGC_nov_807	8497	15717	6605	3220	85743	5763	4385	7233	1897	2513	42202	7532	56923	69772	8174	1409	16392	2843	4090	7098	3500	2511	2176	5890	7032	1719	3319	2706	1983	2026	4658
CAG-45 MCGC_nov_772	8867	14436	8520	4628	3798	2012	6439	9382	2550	3054	6095	5637	7272	7108	20844	703	7646	1515	1846	3573	4576	2951	2872	6833	4086	1339	2256	2287	2029	3212	4760
CAG-510 sp003979355	1526	3040	1127	599	1043	622	5524	5481	1850	1626	608	766	669	745	490	996	13289	2188	3347	5894	2795	2043	1280	6945	5498	1370	2723	598	490	389	551
CAG-510 MCGC_nov_724	1163	1927	851	494	779	658	10626	16001	4187	5121	853	1766	951	2087	1338	412	4452	720	1092	1886	2243	1424	788	2473	2281	607	1043	6284	1031	6536	4003
CAG-510 MCGC_nov_725	8726	13229	11222	610	692	601	1245	4113	899	966	865	984	988	1134	764	370	5134	626	893	2795	1778	1541	2006	3667	2497	465	1302	3051	997	1826	1095
CAG-510 MCGC_nov_798	1724	2169	1430	839	685	715	3259	5540	1435	2874	1334	2014	1475	1416	1303	421	3430	724	1001	1998	1604	1130	1000	2551	2839	631	1453	1405	820	1168	666
CAG-56 sp004793585	198674	1120	142027	3912	181997	7207	15449	844	1205	523	40873	12187	60004	3081	11912	1688	1106	1025	748	4579	9878	11053	1192	25261	105876	98384	90750	23702	4176	694	28361
CAG-590 MCGC_nov_428	1402	2312	681	594	1694	2309	6591	3801	1298	1395	919	1220	973	1378	825	419	3048	542	893	1903	1033	2966	629	2152	2571	591	1552	544	287	1076	747
CAG-590 MCGC_nov_429	4176	7278	3089	1743	3244	2803	9347	16463	3856	4617	3392	5914	3300	3794	3725	1100	9346	2086	2501	4794	2679	59538	1183	3062	5965	1592	2585	4062	2185	2999	2150
CAG-603 MCGC_nov_420	7363	12325	6122	2497	2955	1204	67684	2043	4818	1265	2222	4575	2392	3614	5357	179	666	237	196	628	83106	63597	75747	68132	1112	298	1094	9831	3483	8878	8991
CAG-603 MCGC_nov_806	390	740	300	214	536	212	1499	1078	372	272	295	804	282	709	917	148	738	176	180	472	2228	1228	1588	1744	22498	498	33422	4597	1566	618	3878
CAG-632 MCGC_nov_430	601	976	419	196	371	200	1425	2944	4949	5622	266	430	231	464	304	1760	352	109	210	5191	496	326	229	922	201	91	121	494	256	318	253
CAG-81 MCGC_nov_293	15170	30060	11684	8151	9840	6147	16500	20847	4645	7419	8729	27460	9399	32694	26197	5408	70356	13166	17685	32689	10560	8098	9692	19518	31785	8254	14912	7291	4161	6349	7771
CAG-81 MCGC_nov_294	22318	34406	18001	13848	9859	7694	74234	39736	13641	24307	18867	21968	15020	28006	24381	4292	35913	12508	12342	23862	15450	31530	16338	25613	23054	8507	12282	20836	7833	14692	20716
CAG-81 MCGC_nov_415	1186	2135	820	586	656	431	5193	5955	1042	3517	1832	2995	1701	2246	2831	201	1702	301	524	1031	533	456	371	1111	1335	298	534	567	224	272	553
CAG-81 MCGC_nov_612	4424	7240	3350	3199	2861	2506	4846	8551	2055	2675	4487	9531	4608	8516	20355	1582	16984	2848	4151	7334	9678	5223	4022	9439	7559	1891	3915	3031	1352	2414	15450
CAG-95 sp000403495	12304	26666	8924	5425	7525	3279	4101	52412	26656	22287	3903	2986	4679	3572	3873	504	6005	822	1395	2424	4085	1688	1817	5152	3317	1204	1805	2317	1648	7071	1875
CAG-95 sp003612395	47759	73712	34891	19731	25190	12191	25045	129370	7782	7771	22855	36115	30962	26115	25436	4303	62427	8320	12657	28358	18316	21526	16890	22548	60511	15360	29324	6012	5469	8115	5691
CAG-95 MCGC_nov_288	57177	118790	38547	25651	32992	17953	41972	61677	16015	20631	30429	42994	33600	40012	49335	8850	121241	20224	28169	52290	23156	17141	15282	45039	60745	16767	27109	17659	11904	18560	18854
CAG-95 MCGC_nov_390	16383	30811	12482	4571	6921	3023	3684	12187	6741	3105	4127	3609	4592	2902	5326	1017	12915	2161	3077	5843	3571	2119	8877	7133	6790	1800	3052	1227	939	1731	1344
CAG-95 MCGC_nov_391	8291	8490	4073	3840	4092	2937	11681	14781	10726	4016	3625	5943	3926	6551	5289	1618	20457	3453	5408	9162	7035	4837	3475	12747	9274	3162	4797	3160	1961	3262	3722
CAG-95 MCGC_nov_392	14961	43707	14853	15861	17400	19594	16555	17966	6737	7838	11452	27878	9108	7607	5710	2129	35166	4910	11253	13296	7702	7223	4749	10853	29426	6160	20173	4229	1262	2647	3368
CAG-95 MCGC_nov_393	4201	6924	3013	1722	6011	1900	4214	10706	5912	2469	1665	3289	1904	3354	3850	1517	200720	2157	3726	5834	4428	2769	1858	31965	4339	1095	2678	1629	1082	2261	1919
CAG-95 MCGC_nov_394	7750	11126	4644	2738	2754	1654	3840	210920	9989	3058	3137	3371	3798	2470	4709	1313	16746	2783	4205	7186	2692	1476	1549	5461	6974	1774	3927	1584	898	2398	1479
CAG-95 MCGC_nov_591	69753	123835	34347	29026	124841	120726	298827	641199	135301	273209	142687	263427	115805	588068	243562	32040	531329	93499	105635	275272	36204	169082	93230	111868	218405	139360	167016	93026	28464	87921	34112
CAG-95 MCGC_nov_592	19745	41295	6543	8470	1523	1050	27786	28490	11666	13287	19468	7293	42640	8896	4142	400	3728	515	1054	6353	5829	4525	7525	18446	7574	1036	1652	3404	6347	54792	1466
CAG-95 MCGC_nov_717	11370	34467	12250	13645	13997	14320	10727	12841	5198	4926	7370	19081	6492	2700	1775	1076	19162	2489	6522	6630	5448	4512	2996	7218	16927	3425	11708	2643	716	1617	1903
CAG-95 MCGC_nov_789	27697	55507	20079	13745	78130	150013	34871	567266	49354	24588	17939	288733	23056	23737	32988	12023	84152	32200	19901	58079	8992	7692	6780	20519	121880	46492	156639	7185	5664	7974	6587
CAG-95 MCGC_nov_790	34687	71121	24597	13926	19550	8578	25470	41373	11206	11819	13869	9161	17560	8937	14249	2163	30141	4887	7254	13471	10147	7723	6278	20283	14999	3484	8285	7331	4309	7154	8563
CAG-95 MCGC_nov_791	211130	621088	219217	237393	264930	278964	198127	170889	63534	94258	140040	407763	123558	93968	42249	20110	371785	49697	126953	124691	100327	90373	59360	128634	329031	66064	224927	52526	17624	30440	38316
CAG-95 MCGC_nov_792	15021	26398	13179	5872	6898	3533	12810	23973	6136	4692	8372	16990	10495	31195	29933	4384	64147	11153	16789	25113	8629	4421	8242	12145	23319	5594	12500	3626	4462	7563	5284
CAG-95 MCGC_nov_793	427370	912678	82823	143755	29307	16122	6731	57774	7968	5032	167268	150864	224873	180550	41735	1018	11249	1932	4516	5494	119357	61880	106579	339029	162175	17551	23746	7039	9392	11059	4289
Clostridium_Q symbiosum	2833	4161	2579	1351	1241	788	1171	1542	537	820	1196	1805	1171	1871	1251	331	2888	573	715	1612	805	1088	1590	2120	1684	482	765	707	370	735	431
Clostridium_Q MCGC_nov_414	8284	18727	6483	8939	1313	666	1332	2240	496	790	7477	12791	4265	5950	10376	10728	44459	33644	28992	37388	4637	6507	8412	9565	28765	3721	20594	2289	2403	1006	3289
Clostridium_Q MCGC_nov_804	55139	148295	42949	82319	3345	1684	2719	4294	669	1198	55200	93015	29176	37667	74655	532	5694	1420	1655	3129	40650	64638	83674	86351	2688	813	1363	16088	20252	5376	29432
COE1 sp000403215	15145	27270	9558	5424	7804	2720	491916	1441075	471293	482745	4111	75865	4202	19678	236628	1492	16241	3299	3586	7884	18295	28930	10660	33109	10491	2681	3198	10142	3422	6245	11129
COE1 sp000403335	8261	15014	5510	3008	4685	2122	2276	3893	1258	1616	2284	6946	2674	6820	15543	695	6845	1388	1727	3246	1831	1321	1512	3400	4493	1188	1792	1576	1456	2731	1558
COE1 sp002358575	10383904	21418811	6595481	3404802	6053381	1936856	24960	37312	19504	34447	2324201	5985915	2931946	5489902	3249777	437382	4553255	907394	837369	2497016	7773	6045	9814	14198	5476089	1330506	1258887	13094	10590	17262	6889
COE1 sp002490665	38900	80025	26400	14066	22128	8211	17424	38551	9460	10492	12179	95235	13801	86412	87881	6324	68876	13851	15109	36960	761197	678456	1008076	2103091	65904	16626	18959	681462	870182	1671476	361991
COE1 sp003513705	430350	1001254	257341	137088	225530	75902	62264	96987	27811	40067	116704	399180	126950	317414	201470	35525	402946	68377	76848	221186	43447	27013	27156	77661	414180	108688	89767	32545	19368	42006	45767
COE1 MCGC_nov_386	422272	750248	314480	115467	251641	107569	26449	35456	12098	16644	71875	80039	98293	69569	68397	2321	25200	7950	4865	14722	11223	12440	9907	21992	19417	4538	6552	11164	6432	10988	11562
COE1 MCGC_nov_387	180750	373019	119607	55642	100810	33340	7037	11617	3466	4276	41958	123455	50580	112602	68052	5872	60786	10918	11527	32161	4462	3268	3432	9444	66509	16419	15137	4360	3381	5938	4525
COE1 MCGC_nov_580	3695	6752	2308	1226	1997	687	88704	263839	86436	85537	875	14235	1030	4147	43446	202	2429	463	497	1195	4479	6035	3024	8086	1479	383	456	2136	1423	2629	2890
COE1 MCGC_nov_581	6703	13000	4491	2466	3722	2021	5450	19334	2915	4087	2203	4906	2778	4476	4816	985	11683	2250	2673	5441	23479	12407	9280	24707	6021	1623	2334	6032	3858	6390	32643
COE1 MCGC_nov_582	3111	4747	1692	1000	1565	992	29404	172125	4796	33127	1171	2757	1167	2154	5026	402	4255	726	814	2108	805670	380938	189315	640227	3272	821	1076	72497	5873	3138	1246162
COE1 MCGC_nov_583	36698	73231	25015	13129	21611	7467	15223	61091	5043	28793	9712	25056	11709	26119	26874	3331	45399	7531	11060	18252	122066	63051	38856	114920	18259	4855	8998	20433	12322	19900	179688
COE1 MCGC_nov_584	6119	11605	3848	2214	2956	1206	27611	388973	3540	4469	1658	4688	2000	4347	3523	408	4983	908	1019	2736	28445	14424	8790	26705	3981	881	1153	4169	1953	2905	41717
COE1 MCGC_nov_585	174894	348207	121491	53419	98247	32758	5434	9856	4298	4706	36800	101610	46858	99801	63548	7994	80594	15160	15965	43006	4268	3106	2635	6394	91593	22500	22203	2677	2181	3223	3066
COE1 MCGC_nov_586	11757	24440	7985	4065	6726	2798	13553	35028	10006	10354	3149	11321	3906	9919	10839	960	10892	2034	2430	5210	38871	31993	43286	88288	8141	2068	2560	28244	34983	62283	26324
COE1 MCGC_nov_587	7662	15497	4882	2599	4495	1528	3413	8186	2370	2638	1981	3260	2342	4675	2725	564	5805	1155	1214	3178	1406	896	804	2191	5378	1245	1399	720	495	898	1340
COE1 MCGC_nov_588	9068	17692	4708	4219	2799	1094	1007	1797	634	626	1842	3441	2402	3383	113015	1763	24424	3690	6056	9340	1295	654	661	2033	10341	2352	4385	526	492	861	811
COE1 MCGC_nov_589	6490	12493	4183	2261	3987	1539	1928	3668	1036	1673	2280	4575	2710	4481	3528	489	4684	941	1176	2540	2080	1337	1103	3790	2593	731	942	928	651	1124	1508
COE1 MCGC_nov_590	100719	189449	81391	82788	50898	16774	18925	32341	8514	24585	41749	51616	39558	46145	45083	57988	946588	230938	183994	417733	15154	12031	11848	30851	60618	17475	22341	23967	8854	15772	15591
COE1 MCGC_nov_786	5302	9927	3183	1581	2720	1016	18525	53535	16723	17145	1498	5884	1466	3813	10671	389	3934	797	758	2175	7686	5978	6084	14204	3509	900	907	4088	4392	7433	6674
COE1 MCGC_nov_787	31574	60838	22590	11876	19558	8932	15744	25388	5813	8550	11045	21316	12471	24377	19365	2294	26893	4911	5936	13933	12031	9893	9351	27403	18142	4818	6915	9722	6796	10667	9565
Dorea sp000403455	899	1342	654	347	317	286	1092	933	324	525	540	1255	869	1124	990	158	1962	323	460	960	332	170	212	944	970	255	457	349	284	563	288
Dorea sp000403475	1230	1474	861	662	669	611	1130	4315	603	964	663	1231	511	1098	2539	198	2034	369	539	1265	548	519	518	1440	1581	364	786	1800	693	1070	1308
Dorea muris	7907	14696	5344	2940	4816	2102	2097	5913	1077	1505	3273	4219	3432	4663	3420	338	2463	505	703	1461	1604	1124	1036	2373	2074	567	1012	1198	597	815	1411
Dorea MCGC_nov_272	12549	24399	10458	5965	7224	4199	17546	17078	4239	6696	8514	13968	7246	16553	19856	3922	20332	4952	5264	14668	14538	9072	7102	16718	41793	21688	15339	19589	3664	7768	10689
Dorea MCGC_nov_273	6432	12950	5349	3257	3543	2274	15062	43755	3221	4614	7944	23694	5146	9222	6990	671	6694	1515	1900	4117	2969	2690	3155	6791	4997	1669	2242	4037	2863	7460	2495
Dorea MCGC_nov_274	58562	87523	55061	19158	32972	16835	48244	34262	9383	27569	21682	36271	23639	31159	30769	6924	84639	13547	20140	36333	13624	11590	14751	51016	32974	9458	15104	37926	31638	61720	18729
Dorea MCGC_nov_275	8002	14216	6986	5007	6670	4295	14331	18005	4557	10363	9774	17824	8562	18029	17025	2580	27462	5026	7150	14051	5826	4822	6043	18098	16354	4649	8044	8147	9196	32412	5100
Dorea MCGC_nov_276	45867	84131	29918	18004	29914	16870	42995	29343	10854	15840	22281	38721	26670	36338	51798	3742	43516	7844	11078	21371	8091	6802	6128	17619	22468	6462	9749	7039	3524	6750	7930
Dorea MCGC_nov_277	111018	94397	70148	62556	94743	64346	15844	20917	5183	12098	64105	78405	14236	32660	15607	12939	73904	18619	27522	73345	12495	9674	12917	25952	31416	10302	10005	9388	5450	48633	8555
Dorea MCGC_nov_278	3479	5031	2689	2307	2078	1790	12523	14510	4016	3997	2849	3679	2346	7788	9229	1310	11629	2242	2710	6216	2235	1656	1552	5037	11148	3187	3929	2354	2236	3649	2160
Dorea MCGC_nov_365	1415	2601	1112	795	952	596	1662	1627	774	59578	954	2281	702	8699	2182	179	845	205	347	698	705	638	593	8938	1037	225	315	1922	433	825	622
Dorea MCGC_nov_366	1751	2438	1357	838	786	694	909	1578	468	639	915	1731	605	2246	1812	353	1599	532	713	1467	518	386	682	1165	2014	1314	1258	749	583	952	435
Dorea MCGC_nov_367	1798	1975	1172	1128	1052	589	1190	2120	633	572	1438	2083	1170	1717	1545	379	4402	861	1172	2187	754	469	611	1941	2418	612	914	762	654	1045	854
Dorea MCGC_nov_555	2348	3867	1606	1136	1506	1649	9424	6987	2174	1528	1861	4193	1542	3940	3133	358	4836	839	1281	2445	1609	1106	1008	2465	2815	683	1146	1705	1047	1150	2627
Dorea MCGC_nov_556	16276	11086	13537	11769	9107	11184	10544	10522	8541	11551	11196	12579	10949	8725	11263	912	11614	2084	2411	4971	1908	1973	2866	6261	5321	2727	3177	2565	1296	2752	1816
Dorea MCGC_nov_557	582	675	471	325	467	245	339	752	259	222	350	819	415	1140	691	143	1522	267	388	671	910	364	447	1026	838	277	469	439	437	726	340
Dorea MCGC_nov_558	1075	1412	994	475	578	505	2930	2214	709	4523	1241	4241	763	90278	6311	210	1846	281	564	1131	2246	2474	2232	95262	5132	445	737	11298	603	1311	1569
Dorea MCGC_nov_559	5284	8751	5730	1746	2275	1261	4047	4620	1179	2550	1620	2524	1610	3081	5523	420	4060	776	957	2102	1670	1348	1189	3598	2722	757	1397	2001	1046	1808	1427
Dorea MCGC_nov_703	979	1033	1015	454	684	428	904	2274	412	466	641	1139	560	2069	1245	171	1712	294	361	910	506	269	281	1168	970	285	487	842	200	511	414
Dorea MCGC_nov_704	549	767	411	278	224	156	465	1186	251	295	365	426	416	486	468	170	1223	241	389	838	1552	1091	839	3500	1040	311	377	463	298	330	506
Dorea MCGC_nov_705	1325	2464	1046	578	1144	538	1190	2817	474	806	622	1708	619	1623	1093	222	1523	257	383	993	675	509	545	1423	1302	334	521	409	341	588	308
Dorea MCGC_nov_706	766	1282	492	392	550	394	937	1418	480	429	464	992	377	1077	1372	149	981	203	256	518	625	388	445	1028	604	154	253	380	268	497	336
Dorea MCGC_nov_707	3351	6237	3127	2824	4493	1556	7588	6457	5744	13046	6208	22241	3834	13830	15250	1763	5334	1846	3278	6670	565	506	827	3557	8044	2026	2798	2927	2778	2074	996
Dorea MCGC_nov_708	8822	15365	8072	2044	4129	3274	4974	12109	2449	3198	2430	1974	2582	2071	1697	341	2686	546	743	1365	6401	3537	2447	7887	1567	444	828	3242	1022	1779	10038
Dorea MCGC_nov_766	2605	4013	1581	1200	1467	1103	2872	8165	1348	2348	2085	2749	1894	2801	3177	369	3658	670	900	1751	2738	2386	2612	4548	2678	710	1765	2424	1976	3037	3576
Dorea MCGC_nov_767	26628	20304	30355	9540	29269	11878	10462	16543	3237	5685	11640	32147	11487	88179	48713	1851	19006	3842	4844	9580	5231	6454	7363	13885	12352	3878	5468	5624	4888	6154	5224
Dorea MCGC_nov_768	6259	10634	5310	3496	4744	4308	17060	8342	2428	2095	3940	9544	4016	6208	7173	800	9422	1664	2477	4526	4154	3148	2737	9686	4254	1224	2354	9742	2868	2695	7586
Dorea MCGC_nov_769	4502	30014	2296	2517	1825	5507	17759	5152	1961	7109	8496	31286	12960	13995	4522	969	11281	2234	2997	5346	1104	1489	1605	6548	10936	1989	5002	4458	2505	9119	3013
Dorea MCGC_nov_770	2935	6315	3089	2316	1251	1231	4223	8228	8203	2538	2569	17591	1878	6677	5353	2264	6319	2151	4250	9600	1206	1086	1301	3125	11364	2868	3722	1983	2228	1940	1635
Eisenbergiella MCGC_nov_389	1568	2763	1337	948	699	643	3173	6022	3500	1440	1331	2253	1600	3076	4367	544	7496	1269	1890	3426	2861	1544	1718	4495	4141	996	1782	2053	1693	2127	1492
Eubacterium_F MCGC_nov_295	48271	103501	169216	74755	5853	4373	8554	10678	2918	5352	6848	20760	6047	12709	7708	17416	48248	61565	33893	43246	176159	120261	145570	241966	5433	2438	3012	174292	74157	101162	96857
Eubacterium_F MCGC_nov_296	10823	21914	11563	7861	8917	5244	11715	15743	4175	5717	8677	19939	7756	18220	12837	15870	63018	28098	25751	44242	189903	104950	102630	19778	238991	118710	122260	13376	41675	104739	6873
Eubacterium_F MCGC_nov_422	1386	888	708	377	888	744	2755	1840	1210	698	402	1360	826	2792	1243	205	1049	304	347	590	572	406	343	762	86414	69147	90123	726	325	489	240
Eubacterium_F MCGC_nov_423	4543	8742	3115	1776	3025	1373	1427	1582	470	576	1613	2334	1946	4917	2035	137	688	211	195	478	935	538	551	1115	957	370	492	599	258	479	627
Eubacterium_F MCGC_nov_424	919	1610	730	617	461	304	1414	11457	680	821	653	941	427	950	1050	926	2446	1336	1217	1897	10357	6653	6126	2172	12109	6211	7690	922	2709	5386	1011
Eubacterium_F MCGC_nov_425	2795	3407	2689	2101	1927	817	4397	4285	1665	1538	1907	2467	1703	2677	3282	294	1849	483	619	1079	2296	1183	1640	16745	2290	885	1282	1199	604	1034	591
Eubacterium_F MCGC_nov_426	5152	3674	6186	6468	5033	1825	11259	10798	4379	3123	5574	6929	5330	7806	11158	472	4967	962	1318	2233	8012	1423	4813	158763	3307	1031	1730	3281	780	1196	964
Eubacterium_F MCGC_nov_427	7738	7220	8658	7173	6449	2027	11143	10304	4263	3613	6185	7323	5604	7413	11110	152	732	273	250	542	1186	683	677	5309	905	307	516	3239	311	596	964
Eubacterium_F MCGC_nov_616	1954	2901	5549	876	1318	839	1740	3729	582	558	731	1392	767	612	1752	298	2038	591	582	997	833	630	611	1443	1292	544	792	295636	1362	734	29091
Eubacterium_F MCGC_nov_617	82081	52546	95439	103976	85072	25012	181078	143498	67169	49089	101572	92307	87723	99564	164780	302	2646	525	592	1499	1365	629	832	10731	4105	1239	1336	2084	275	379	338
Eubacterium_F MCGC_nov_728	934	1328	2073	625	958	504	1067	15493	436	906	597	1055	572	1019	1629	162	547	175	221	400	1126	891	1047	1479	665	356	584	22641	680	1101	2691
Eubacterium_F MCGC_nov_729	1855	2201	2383	1089	1330	627	1907	5379	734	1202	2468	2719	1971	2987	2239	816	3091	1435	1413	2132	9602	6202	5675	3363	11909	5695	7090	4659	2528	4531	1125
Eubacterium_F MCGC_nov_808	54143	110447	39458	17603	35605	12576	4524	7963	2624	3761	14854	26213	18595	24938	15991	2024	16592	3659	4260	7153	16933	11990	13349	12387	22022	9393	13076	5413	8533	15280	2566
Eubacterium_G MCGC_nov_419	1699364	204946	1228564	677166	116062	21991	9454	5431	131677	52408	4896	125656	4235	40686	50253	5765	8125	8401	9218	9343	18215	16216	57532	30709	94934	56197	45787	1115	31499	36412	11317
Eubacterium_G MCGC_nov_615	45681	5816	32976	19432	4423	2276	1503	1278	5113	3575	1769	4949	1420	2092	2378	2147	895	2771	1986	2100	3475	2709	4511	3018	3051	2175	2606	1749	2509	3439	2508
Eubacterium_G MCGC_nov_805	10435	1305	6932	3974	688	173	223	262	961	700	146	1008	129	686	572	1113	3594	1747	1427	2154	294	229	457	523	1800	594	771	193	280	431	347
Eubacterium_J plexicaudatum	3310	5289	2338	1556	2155	1262	2332	3097	1327	2008	1187	2606	1396	2600	1959	322	3326	770	729	1660	1020	830	707	1727	1727	457	726	1017	475	856	634
Eubacterium_J MCGC_nov_279	58384	112432	45170	22981	35491	19295	32836	50373	15445	19924	24783	39380	27054	42852	37062	5665	57376	12248	14438	27249	18065	14528	13897	32081	33509	9594	14141	14011	9603	17306	14441
Eubacterium_J MCGC_nov_369	11228	22149	8228	4776	6980	3890	54181	115354	81517	109120	4790	14878	5293	15285	11771	2167	23830	4292	5114	11598	6660	4964	4249	11975	17294	4263	5537	3420	2187	3356	4447
Eubacterium_J MCGC_nov_370	42471	84075	30087	17773	26350	8464	4081	8780	6195	8073	13758	24910	15232	22656	13223	208	1964	453	439	943	1438	1322	1110	2505	1153	358	459	6228	957	1549	2935
Eubacterium_J MCGC_nov_371	4738	8552	3433	2234	2444	1512	5405	15546	1742	4155	2715	4176	3100	4112	11799	1055	12571	2278	3315	5465	2598	2140	1624	3945	6334	1684	2817	1989	1400	1913	2313
Eubacterium_J MCGC_nov_561	2795	5128	1866	1172	1530	879	2001	4281	1848	1674	1104	2796	1192	3535	2380	305	2506	604	672	1428	859	780	614	1683	2217	526	637	799	490	610	827
Eubacterium_J MCGC_nov_562	2200	4017	1778	2438	18183	68728	5068	7227	1598	4125	7331	11961	4942	9728	7031	1034	9411	2172	1837	5410	4776	4243	5392	11611	10633	2744	2889	4641	4667	8616	2626
Eubacterium_J MCGC_nov_563	1419	2251	1295	1267	14153	26979	2544	3616	854	1084	2662	2304	2184	2072	1346	1678	20616	3460	4735	8096	66447	71563	37202	66301	7992	2015	3965	28353	16618	34769	15253
Eubacterium_J MCGC_nov_564	832	792	723	277	440	280	856	1698	596	721	316	894	334	891	674	94	1030	228	262	551	506	332	245	694	942	241	375	260	156	265	287
Eubacterium_J MCGC_nov_565	4522	8318	3075	1945	2751	1262	2401	3256	763	1068	1552	1834	2135	1949	2569	366	3421	551	740	1772	993	738	610	1685	2836	726	1035	814	576	669	902
Eubacterium_J MCGC_nov_773	21193	42464	13459	7210	11587	4324	3316	7365	1708	2298	5271	3282	6417	3490	4412	669	7814	1520	1756	3651	2059	1575	1443	3865	4315	1042	1667	1731	806	1651	1600
Eubacterium_J MCGC_nov_774	9576	19078	6262	3170	5390	2104	1349	2895	882	1038	2949	3191	3303	4340	2844	857	11063	2115	2369	5294	815	600	551	1563	8942	2058	2417	1671	440	650	1234
G11 MCGC_nov_404	1230	1863	760	540	698	742	3267	11159	1593	1441	765	9643	680	11835	6116	381	4146	604	941	1962	1847	1015	902	3625	2242	674	1282	827	584	942	568
Hungatella_A sp002358555	2366	3199	1091	663	907	604	581432	416783	166453	226381	2096	7874	1731	8752	2836	344	1755	603	636	1190	1005	1094	701	1752	1393	381	522	18415	2166	80387	32913
Hungatella_A MCGC_nov_291	45535	99021	33650	44296	21867	17559	87690	69275	16044	42413	41377	67043	34551	91682	193246	24630	104051	53141	32205	76093	19146	20678	16723	54518	71051	41208	75932	29845	8456	11811	24874
Hungatella_A MCGC_nov_292	33439	72804	32950	39297	21948	31280	65271	42812	17552	36635	23067	79279	26861	46389	38062	6810	76025	15260	19778	39732	15811	33025	41932	52396	57441	13943	25643	20118	49923	63877	19608
Hungatella_A MCGC_nov_408	129848	320825	81433	213344	56059	46204	410646	217924	45112	205659	161707	42139	133961	154897	137346	34749	286143	37065	50858	271991	66174	80963	48769	250851	186289	70655	42987	120347	2111	2321	76671
Hungatella_A MCGC_nov_409	18280	42079	12614	22487	9233	6470	43020	28007	6125	21165	19032	17068	15659	31285	43884	5770	51865	8033	11450	39911	20013	19049	12123	59352	30174	10059	11043	14419	3671	2913	10112
Hungatella_A MCGC_nov_410	8190	67850	7754	20787	9460	9576	15467	14614	6371	5656	49552	170632	13896	74457	14906	3657	27635	4951	6366	20664	2693	7219	17604	8905	11866	3518	5246	31480	2833	9555	14927
Hungatella_A MCGC_nov_608	6539	11664	5867	4478	3974	7821	21078	17852	6076	9790	8168	21994	8268	22652	47138	1729	19318	3360	6804	13834	1823	4907	5294	7812	10706	3820	5995	10901	7015	9224	5944
Hungatella_A MCGC_nov_609	21830	43318	15200	19856	15581	7166	15309	4973	1885	4361	17499	41882	7360	161658	132123	1651	22731	6749	5865	11659	677	467	477	1336	17876	3290	8462	809	506	483	513
Hungatella_A MCGC_nov_801	3544	6585	2538	2043	2141	1193	2304	2833	772	1194	2519	7474	2042	7279	7405	399	4626	1047	1511	2713	1194	1248	1237	2802	2176	521	1013	934	655	742	701
Hungatella_A MCGC_nov_802	29008	60528	20275	10879	19500	6287	158233	114867	27219	45569	13796	28019	27817	18551	73087	366	3678	627	990	2276	1417	1188	861	2749	2437	742	1140	886	444	694	992
Kineothrix sp000403275	6044	7832	2432	2536	4746	21994	61698	26599	46754	38858	106696	6680	56167	6435	9704	483	5890	984	1391	3029	3522	2179	54689	12828	4525	1225	2019	3816	1999	5010	3084
Kineothrix MCGC_nov_286	42653	85267	27425	17059	25727	10949	51724	94286	20526	31421	20090	40556	23427	39177	34467	6310	84694	14999	19819	37178	21450	17012	17060	46300	39857	10115	20374	19098	16620	23460	14213
Kineothrix MCGC_nov_385	41393	63408	30416	23840	24350	35132	30358	180125	13885	18216	34170	50004	28660	41527	42565	20955	89605	32020	37793	69655	30791	25171	13774	40215	61437	66582	54939	101672	9932	21966	77707
Kineothrix MCGC_nov_576	4191	7325	3323	2617	2683	1974	5623	9722	3210	2566	3548	2318	3620	2329	5084	819	10239	1693	2476	5005	58545	47592	2412	223462	4570	1255	2351	1728	1752	1784	1387
Kineothrix MCGC_nov_577	99046	172128	15598	17414	44678	12023	7950	16757	2644	6218	7960	5270	6533	4921	61428	1931	19451	3398	5265	11299	8474	38954	60112	26703	37050	11796	30123	36278	85426	184906	21548
Kineothrix MCGC_nov_578	1753	2871	1186	824	888	465	61847	252628	3756	55301	1500	1045	1848	896	1960	306	4486	678	981	1727	1075	638	728	2357	1721	477	932	1111	364	690	821
Kineothrix MCGC_nov_579	12909	26012	12766	10344	1727	1132	4179	10551	2099	2543	10691	5535	20273	11149	14187	1267	16613	2735	4197	6611	2618	1911	1896	5024	7362	1820	3586	2864	1818	2706	2208
Kineothrix MCGC_nov_714	1309	1860	876	732	732	596	2228	6734	944	1029	1258	810	1244	635	2030	268	2828	449	541	1299	3277	2273	2973	7093	1849	810	1028	3108	2215	4193	1915
Kineothrix MCGC_nov_715	4565	8402	3275	2393	1736	1110	6914	11383	2639	2942	5620	4956	6430	5962	3779	1264	14151	2331	2947	7173	9094	5907	5012	20081	10032	2543	3501	2899	2127	2449	3885
Kineothrix MCGC_nov_784	5483	10723	3973	1933	3080	1327	2248	3943	920	875	1776	2592	1844	3131	2481	359	4038	699	761	1868	21199	16004	5039	4166	2741	663	1112	1351	427	846	2367
Kineothrix MCGC_nov_785	19919	37408	14644	9052	13937	6029	14396	29276	5206	10807	13032	35250	12588	37008	31895	2777	33119	6258	7321	16363	6924	5913	5424	14876	23440	6243	8688	7697	4701	6989	5093
Lachnospira MCGC_nov_417	3748	4842	2128	3534	5127	13017	1619	23721	1874	654	3593	2960	2388	3704	3270	1094	6707	3058	3276	3722	8077	3679	1716	9553	4955	2103	2380	1336	241	542	3724
Lachnospira MCGC_nov_418	645	833	405	319	381	346	614	1219	430	448	648	1003	526	1379	793	164	578	210	209	427	793	386	313	995	511	217	168	414	225	351	539
Roseburia MCGC_nov_560	72526	38360	68185	97956	44078	186306	10418	16938	20577	3563	119056	125145	97775	133847	131266	95818	56306	113713	108465	127557	78502	86422	40382	53049	66034	125438	177832	79016	29932	48566	151465
Roseburia MCGC_nov_771	2922	5347	3087	2011	1055	866	3604	7611	1231	2797	5849	2742	6372	2456	2833	931	10132	1732	2517	5126	4383	3534	2350	11477	5165	1330	2459	3438	1250	1242	3670
TF01-11 sp003611745	5230	8800	3744	2752	193332	336654	369469	188121	49517	119129	3257	4240	3091	6604	5559	349	3627	692	885	1807	2436	1869	1854	4585	2903	867	1255	2402	2772	2974	1700
TF01-11 sp003612285	4126	6682	3489	2591	1993	1284	1775	2808	840	1616	3453	4009	2611	5606	2235	397	5033	1170	998	2617	1380	926	994	2258	1988	549	742	3537	797	1362	1629
TF01-11 MCGC_nov_297	9464	16478	7178	3906	11824	4385	7566	8313	1892	3214	4116	24291	4067	17633	14802	1225	13133	2361	3131	6156	2860	2124	2371	6018	8639	2289	3593	5110	1077	1767	2667
TF01-11 MCGC_nov_618	37681	56708	44872	39731	8000	2179	3431	8558	688	12867	23724	19450	16715	1072413	25787	611	6356	1210	1371	2842	4719	933	962	1987	5122	1405	1673	76269	789	3389	21171
TF01-11 MCGC_nov_619	12409	18963	13589	12362	3250	704	854	2582	417	3925	25008	15695	15775	38213	2097	100	763	172	212	403	1148	207	177	381	440	125	199	4563	133	470	1436
TF01-11 MCGC_nov_620	28894	45529	32016	34083	5305	1001	34079	109414	765	19823	14442	9081	9747	176608	4423	185	1710	377	463	811	3098	295	326	862	1063	351	480	13843	250	15631	4066
TF01-11 MCGC_nov_621	7788	15159	5002	2713	4577	2209	1781	2038	618	1016	2191	5049	2486	5348	3163	133	902	221	263	563	1189	696	919	2012	762	276	399	1125	695	1293	847
TF01-11 MCGC_nov_622	1486	1781	1171	535	739	737	1111	1262	444	777	606	1143	550	1792	1598	381	3804	753	865	2063	717	409	379	1113	3875	1051	1228	2839	307	539	1066
TF01-11 MCGC_nov_730	6751	9826	6983	3124	1311	469	792	1513	598	1094	2446	2274	1865	21268	1151	159	1152	263	278	711	2834	263	241	495	1023	256	316	4160	230	1065	1296
TF01-11 MCGC_nov_809	24768	35945	29972	10074	6027	2214	3067	5061	3566	8947	11624	8726	8082	42316	3162	1343	10819	3513	3083	5338	2900	1839	1571	2217	2057	742	955	26940	1358	1972	8200
TF01-11 MCGC_nov_810	2286235	3318499	2614586	766428	473946	32890	3326	5000	15477	791634	1282437	763783	832885	12271	7428	607	3277	1045	1045	1855	1735	1159	1836	2145	2370	868	1323	1333354	1825	25875	368629
UBA11957 MCGC_nov_359	2053	3872	1460	1340	885	770	4334	3748	1091	1636	2105	2626	2221	7027	5218	330	2160	493	784	1797	1613	10149	39084	31368	8325	2449	2518	2407	51875	43063	7387
UBA2882 MCGC_nov_290	9437	19877	6478	4263	5531	3141	8636	21229	3340	4426	5607	6430	5722	5680	9834	3696	48328	8412	11981	20606	61669	8586	3630	98273	20450	5083	10435	4338	3537	8003	2915
UBA3282 sp003611805	20572	42644	16664	15533	3546	5177	71383	41158	10579	8172	13939	9054	25232	13223	189097	922760	13780067	2212832	3297594	5262224	39376	18485	13225	94880	4565626	1147703	2448605	60556	17467	28574	139555
UBA3282 sp003612405	6106	10286	3976	2207	3396	1613	6166	14386	2455	2729	2482	7805	2936	7923	10214	2685	30135	4872	7862	14972	8723	5766	5275	18243	16808	3555	9786	3369	3289	8410	3046
UBA3282 MCGC_nov_381	5787	11458	4656	3876	1434	916	5999	10699	1840	1706	3549	2608	6303	3922	24673	3848	50945	8098	12622	20118	4688	2937	2225	9343	19067	4729	9767	1248	964	1484	1244
UBA3282 MCGC_nov_382	10136	20502	8736	7949	1551	5046	81850	29624	8651	2998	9024	3277	16526	7173	41670	6582	88176	13569	20703	37961	18257	13000	7935	41703	38135	9320	17265	7185	16046	8427	4101
UBA3282 MCGC_nov_383	3095	5732	2087	1611	1140	1256	9326	9448	1839	1501	1718	2934	2166	3379	19831	2977	30654	5248	7738	16679	23910	17607	10834	55746	15634	4067	7404	6001	2500	1037	5249
UBA3282 MCGC_nov_384	1380	1960	779	699	384	376	1874	4246	976	715	703	586	948	846	4655	1498	16781	2620	4527	8021	2855	951	30182	15313	9636	1842	6076	603	448	3781	534
UBA3282 MCGC_nov_574	2714	5434	1969	1900	337	874	12552	10624	1955	1083	2362	1323	3668	2163	27960	11399	157049	24958	38061	65922	26756	19463	12709	63960	60885	14926	30994	4140	2878	1396	5032
UBA3282 MCGC_nov_575	2655	4867	1836	1414	1118	563	2397	5523	596	520	1288	1776	1754	1907	11777	1336	17923	2846	4603	8093	3072	1686	1018	5253	7642	1729	4098	734	356	935	697
UBA3282 MCGC_nov_713	5060	6679	2179	2263	834	1489	25165	16607	5387	2655	2336	1554	3543	2154	47068	65195	167900	26752	41422	484351	1964971	1498243	921759	4865804	473831	123854	153585	213889	193621	2489	207541
UBA3282 MCGC_nov_779	18547	37451	9909	12182	2889	2452	13445	33224	3964	4547	8686	6788	9528	10441	459895	5068	66532	10542	16889	27731	6539	4655	5191	14703	26594	6427	14373	2503	2382	4660	2346
UBA3282 MCGC_nov_780	506006	740079	311422	388958	178073	241084	238096	200637	158277	197505	271570	281645	237905	176716	9246842	112280	519528	192311	208631	327537	195804	151185	147631	248026	255537	170453	235052	114531	81522	129983	196371
UBA3282 MCGC_nov_781	10810	19767	7817	5329	3065	2298	16423	13128	4707	3769	6563	8067	10780	10760	32523	11336	150491	23865	37113	63423	15930	10849	7491	36900	62421	15496	29508	3899	2811	2811	4227
UBA3282 MCGC_nov_782	1100045	2367084	1112146	959184	27608	133694	2296894	578241	200622	51610	1052744	271634	2154628	857458	1320247	30531	429862	71766	106710	171620	22583	16679	10800	53980	152865	38467	81446	5907	2958	2971	9837
UBA3282 MCGC_nov_783	658119	197719	163689	56081	17921	9434	27279	268070	80427	187646	83940	39836	47650	25146	168529	93125	520093	80264	186913	573046	41825	13203	9651	31060	1101435	116410	844632	20858	17404	799337	35745
UBA7050 sp003979345	879	2452	820	773	506	461	1238	4518	879	901	663	1360	707	1605	4100	302	3409	537	884	1521	1461	841	850	2349	1529	386	824	1102	846	1017	1196
UBA7160 sp003612585	3820	4644	2926	1831	3231	1955	4783	6620	2142	4235	4508	5186	4032	4614	5320	2404	9136	1844	2631	5470	4100	2680	3438	6449	8275	4107	4367	2642	2408	3390	2157
UBA7182 MCGC_nov_265	29575	36014	17518	24249	14421	8169	31270	41551	19521	37984	25482	18290	55973	12129	11860	12128	29806	14959	30899	35148	4442	3912	3186	62856	106293	51870	46962	6421	20081	192397	5241
UBA7182 MCGC_nov_266	271179	313068	68902	54371	18154	4721	31199	52920	14671	61766	101522	81669	79738	13910	18126	21579	664165	26897	49625	208532	16240	25256	8719	28494	230999	39922	66708	17789	6002	16020	8374
UBA7182 MCGC_nov_267	22267	40068	17270	12133	27671	18089	22751	20870	5079	17390	21476	28315	23382	16688	15844	2656	30837	5286	7176	14879	5585	4666	4495	14176	18542	4500	7085	13257	5519	12897	9405
UBA7182 MCGC_nov_360	1755	2700	1540	1192	1007	612	1231	1335	414	906	575	922	607	1303	1367	352	3759	594	806	1742	528	304	298	1078	1970	475	780	418	243	293	265
UBA7182 MCGC_nov_361	93836	190952	86805	69269	74444	33724	50389	17618	5059	7642	14669	20559	17850	21450	14374	1927	24554	3792	5454	11985	9178	7167	8013	21096	12450	3248	5945	13814	6597	11465	9680
UBA7182 MCGC_nov_362	9578	19397	8937	7860	8415	4627	17373	9174	6606	12160	3102	4574	3137	4818	4324	1289	10697	1977	2899	5358	2488	2503	2194	5631	6967	2050	3593	14121	11366	50249	3270
UBA7182 MCGC_nov_363	117386	108796	99927	64201	144514	157513	394980	341929	129821	279502	172825	299401	81357	18880	16860	1013	10639	1467	2367	5064	3810	3330	3488	9100	13597	3925	6143	4795	1787	2779	3961
UBA7182 MCGC_nov_364	4425	7274	3632	2536	3057	2405	8450	10766	2816	7495	2370	6230	2577	5787	6099	1001	11916	2156	2846	5701	43370	27810	26076	4845	6777	1778	3436	3936	1197	6386	3097
UBA7182 MCGC_nov_551	10714	20002	10399	9217	10170	6249	12270	14822	2761	4555	3100	5998	3004	7722	6065	807	7626	1252	1841	5903	2129	2116	1387	5283	4711	1784	2959	1930	879	2089	920
UBA7182 MCGC_nov_552	8230	15930	8228	6851	6911	4456	8360	5509	1673	2967	2648	4515	2007	2437	1901	351	3762	647	948	2050	838	709	781	4123	2518	632	1115	5414	608	1426	2671
UBA7182 MCGC_nov_553	2440	4227	2318	2071	2071	1251	2316	2671	801	1054	763	1563	676	1752	1034	217	1139	227	395	821	1873	1289	4138	5617	1400	299	417	528	1757	717	329
UBA7182 MCGC_nov_702	3173	5377	2720	1496	2205	1200	7657	11163	2758	3385	901	1740	926	1736	1269	335	4207	663	964	1835	2211	1664	1305	4953	1987	474	1006	953	666	1116	1257
UBA7182 MCGC_nov_765	213009	123757	132626	88662	167931	164256	104950	80836	82627	99318	207983	232133	168439	140247	181220	9289	70538	17182	20687	41315	19090	14351	15124	30851	33530	38142	23337	14208	9283	23333	16758
UBA9502 sp003611875	42658	84327	34216	18931	20598	11766	545275	53674	18335	22921	22793	47271	21074	49251	47068	7071	76039	14953	19301	39700	22622	19259	17135	43639	47105	13675	20253	24290	11058	18356	26208
UBA9502 sp003669055	7543	17097	6548	8795	5867	4183	8511	38978	2999	23087	6734	10512	7700	8757	12849	1438	17382	3017	3937	9557	3527	3208	2946	9100	10658	3052	5142	6824	2195	4820	3923
UBA9502 MCGC_nov_405	1791	5494	2518	20763	2589	997	8409	60998	24613	52245	10673	73714	13715	46233	39360	967	4588	535	972	1697	777	1023	1101	3618	16645	1157	1065	732	8562	1702	726
UBA9502 MCGC_nov_406	2806	5834	2112	2557	1339	1253	6372	6602	1405	4166	2076	3583	1955	3250	4639	549	4864	1050	1231	3130	1319	1162	1127	2888	2953	795	1254	3365	12200	5722	2324
UBA9502 MCGC_nov_407	2020	2954	1736	1264	1460	1216	2593	4273	1215	1530	1767	4141	2184	5066	3082	393	3902	679	917	1918	1418	942	886	1996	2571	789	1153	2691	2438	2465	2077
UBA9502 MCGC_nov_605	44759	62837	27340	42240	14402	9422	12068	10172	8723	19845	23650	9164	9420	10410	12695	38653	182489	31363	82258	149119	6758	76116	4837	11374	234192	114730	190386	51787	1961	9210	48174
UBA9502 MCGC_nov_606	71326	264002	69672	94529	54543	49434	155211	22530	13869	24821	51924	80465	46141	65269	28759	18174	123907	65123	63565	78848	138192	163166	131628	311024	4168	1174	2093	82014	1562	1366	66492
UBA9502 MCGC_nov_607	20512	60470	17604	25093	8807	10031	38791	47851	9985	23186	14057	64893	12068	61467	40375	4079	57246	9383	16948	23721	4305	4372	8366	16337	25903	9020	18559	5976	6219	4055	3591
UBA9502 MCGC_nov_799	75721	177457	46462	41855	11553	23020	36737	20545	4505	12215	64161	15348	36988	13592	196096	2224	17859	5340	7057	10692	3219	4007	5538	15291	23148	4310	6712	10886	39012	122695	6789
UBA9502 MCGC_nov_800	19726	38363	10438	21648	11630	8683	31121	20055	6585	8989	22039	42754	12618	114276	144904	915	8079	1801	2618	6066	7878	7318	13355	18171	11886	2312	2892	5690	5753	3200	3936
1XD42-69 sp003612565	77358	151330	54133	24462	44689	15849	50868	44013	8966	14659	23390	76290	26288	85050	57282	5446	63412	11866	14151	31578	8148	5411	5108	15313	48046	12637	15270	7580	4782	6582	8308
1XD42-69 MCGC_nov_372	664	1313	517	420	417	278	1105	3014	641	657	487	1245	452	1265	1471	169	1839	320	440	917	1607	568	408	1323	1139	322	559	1366	221	428	1214
1XD42-69 MCGC_nov_373	7375	136015	25127	39526	809	772	1630	5087	807	882	3278	2040	4995	1776	1251	429	4199	860	1012	2093	1507	1198	1152	2393	2642	890	1243	23485	1286	1321	994
1XD42-69 MCGC_nov_374	2325	4176	1832	1262	1329	976	2294	16747	594	1008	4655	27251	1792	32484	35254	299	3338	605	764	1672	1113	841	830	2609	2002	638	884	5027	11735	24295	5616
1XD42-69 MCGC_nov_566	815	1207	623	386	522	403	616	1608	423	409	434	763	441	646	990	134	1296	210	346	650	671	341	300	856	949	217	453	917	272	371	543
1XD42-69 MCGC_nov_567	722	1117	588	322	513	506	839	886	294	282	420	1660	490	1210	828	82	901	226	226	467	374	190	200	708	698	179	291	212	153	277	455
1XD42-69 MCGC_nov_568	814	1040	439	390	362	294	980	1399	377	474	283	458	255	736	1682	157	1092	254	265	647	502	332	305	1017	1122	263	397	621	271	515	303
1XD42-69 MCGC_nov_569	5808	11223	5009	3910	1634	1187	10576	4177	1401	863	4154	2510	7252	4360	6263	306	2775	541	680	1454	1050	663	646	1804	1868	479	780	485	638	806	605
1XD42-69 MCGC_nov_709	594	1007	446	374	432	374	2921	2322	772	1924	903	1572	774	1131	1448	81	635	165	221	490	410	288	307	891	593	176	255	583	320	571	472
1XD42-69 MCGC_nov_775	1976	2738	1289	730	1168	33120	45345	9038	1289	9350	18442	15431	16005	3756	2845	5811	81236	17986	23698	55102	20928	25301	18850	124824	3081	566	822	14204	10686	16510	16218
1XD8-76 sp003611955	858	1325	528	490	729	666	966	1368	549	660	496	1252	694	1477	1022	261	2089	268	330	1089	753	413	362	1055	1187	348	791	1333	729	954	741
1XD8-76 MCGC_nov_287	316881	498141	145957	115297	295528	198781	69393	32426	10582	17515	185153	888699	278746	625063	201547	59980	812457	57376	104732	327919	45526	73688	66828	133700	335176	96492	280814	709379	321920	422920	351973
1XD8-76 MCGC_nov_388	1519	2470	1119	848	904	676	1742	2975	634	655	997	1680	1215	1755	2392	402	4517	511	1007	2033	1573	1105	1126	2989	2293	582	1315	4036	2193	2780	2205
1XD8-76 MCGC_nov_716	1039	1532	598	615	765	555	2062	10170	831	1190	731	1474	801	1340	2912	389	4187	553	902	1958	1103	631	603	2069	2272	552	1304	1499	463	981	743
1XD8-76 MCGC_nov_788	20913	44393	16606	8970	14037	10671	24965	30304	6243	11134	27502	52945	46052	30159	30563	18517	80048	9392	13240	52947	16770	8944	8985	24449	48941	32081	28187	23154	10978	17720	12925
C-53 sp003612525	13910	25549	9784	6306	9698	5162	30537	26130	6888	8570	8497	11963	8184	13404	21206	2253	26175	4350	5942	12775	6341	4681	4564	13362	17090	4952	7625	6082	2837	5727	4873
Cuneatibacter caecimuris	1987	2742	1688	918	1244	688	1027	3188	647	599	620	1746	679	1536	1260	221	2360	408	582	1257	659	629	551	1373	1453	400	688	1387	252	510	782
Enterocloster aldenensis	11207	22211	7944	3964	7008	2727	4465	6470	1746	2445	4163	8104	4455	10253	9283	566	6902	1248	1625	2995	1569	1178	1635	3766	3422	969	1765	3568	1164	2344	2127
Enterocloster bolteae	7372	13138	7719	1834	1786	1284	8694	20286	3953	3855	5134	15115	6075	28941	29318	520	9984	2657	3069	3332	4779	883	8660	5692	6857	1381	4217	1635	4835	7319	3528
Enterocloster clostridioformis	4778	9148	3521	2094	4945	11689	7091	22567	37128	18619	3097	8014	2680	7225	5390	9127	9424	13222	11120	10317	16500	18036	13611	10441	6812	3153	3466	2399	11062	11007	3441
Frisingicoccus caecimuris	1848	1334	1418	867	840	653	1105	1443	851	776	460	854	544	1108	941	230	1804	404	640	1186	592	467	470	1220	971	303	641	970	326	824	605
Muricomes intestini	556	523	522	330	395	413	685	1073	549	557	393	471	346	606	459	102	500	201	154	407	348	209	220	516	401	155	213	286	231	491	262
Muricomes sp000509105	699	1053	587	364	497	456	923	2358	635	701	866	894	664	1120	924	133	1373	252	359	678	775	553	504	1396	652	217	442	391	289	459	359
Ruminococcus_B gnavus	859	489	556	212	633	145	333	429	244	165	234	250	296	306	264	88	265	99	115	226	344	195	140	469	447	312	335	205	108	116	222
Schaedlerella sp000364245	3943	5015	3085	2698	5597	5071	20305	25934	10107	9864	5593	18587	4945	39637	24508	2573	12225	3723	6770	8784	3270	3297	3587	19627	7139	3538	5899	7427	4231	4851	4221
Schaedlerella sp000403295	8670	15740	8580	8535	5764	5720	73269	123228	13972	16273	8251	49976	7654	63651	37044	2499	33058	6438	7337	15159	16140	10251	8581	24184	11762	3780	5061	10479	4501	6103	20706
Schaedlerella MCGC_nov_268	8976	14931	9235	6406	4448	3059	8710	11029	4526	5301	5716	17133	4641	19780	15673	1978	23636	4362	5958	10835	3301	3011	3045	9389	12006	3304	5965	5321	3807	5813	3793
Schaedlerella MCGC_nov_269	39045	60266	43292	22655	10248	7708	19526	33687	7304	12678	21648	99293	15688	111372	84140	2735	29811	5623	8424	15895	7444	6179	5496	19177	20053	6011	10113	12860	6050	14034	8619
Schaedlerella MCGC_nov_270	10426	22484	8312	5295	7738	4194	11879	11706	2956	6231	7863	11108	5667	9087	10485	1003	10772	2174	2784	6078	5505	3649	3480	12329	8363	2577	3379	4764	6045	8809	5389
Schaedlerella MCGC_nov_271	18331	38089	16635	12636	9700	14011	21477	30114	9632	11390	16657	39324	15649	58395	45603	3046	26060	5927	7130	13224	12843	6800	6401	12705	26843	8170	14593	15030	6777	32429	12384
Schaedlerella MCGC_nov_554	6748	11750	5552	4108	3795	3041	5922	18155	2707	4186	6248	9190	7231	9151	10995	2476	32933	5838	7837	14742	3979	2870	3117	9058	16040	4558	7424	6374	3244	4958	5708
UMGS1370 MCGC_nov_411	2662	4284	1870	2398	1403	937	29793	15543	3233	24665	3376	4099	2778	7569	5145	227	1023	354	474	1133	342	338	348	1067	1147	552	794	1134	2376	1859	560
UMGS1370 MCGC_nov_412	20817	94901	38255	86934	21018	22171	427838	43087	66659	45788	5716	10654	4709	5206	11591	508	3686	1175	1332	2720	1220	1320	1471	2646	101242	12342	26058	1113	910	1346	733
UMGS1370 MCGC_nov_413	98023	149583	67465	106572	33974	32451	73951	2514	2212	3400	124707	93031	83433	325719	166010	1689	10307	2379	4000	8799	713	614	1483	5624	7179	1771	3410	8794	4239	21284	7926
UMGS1370 MCGC_nov_610	6973	14148	4662	2348	4047	1455	2021	2566	638	1212	1838	3495	2041	2908	3646	224	2381	418	637	1304	876	600	569	1697	1669	427	772	478	358	479	473
UMGS1370 MCGC_nov_611	13213	31550	8290	14065	15900	8049	42400	11975	4293	21116	56040	26256	48289	32674	50682	5129	22288	9062	10699	27526	3900	3957	5078	19585	26435	14786	22638	18182	30969	38136	12314
UMGS1370 MCGC_nov_803	2581	4441	1891	2096	1802	1356	3166	3441	955	1999	2180	19047	1775	5557	6014	617	3082	929	1239	2268	1930	1567	4105	2666	3083	1273	1841	3200	1558	1941	1806
AF33-28 MCGC_nov_416	3511	9046	3772	2778	2830	6257	70849	97185	35671	37392	4846	8045	7818	7340	6746	2256	20109	3238	5617	10515	1091	2877	6709	7055	23522	7810	11040	8289	7851	8616	3168
AF33-28 MCGC_nov_613	8426	18733	6055	4363	5607	4065	35981	47758	14848	18445	5303	8921	6444	12201	7378	968	10776	1811	2705	6302	4614	3965	6052	11955	8976	2749	4071	3225	2507	3650	2386
AF33-28 MCGC_nov_614	11258	21403	10557	6747	10059	9274	16477	30305	12461	11217	5280	11451	7103	14928	26482	744	5788	971	1826	3503	1478	1117	1855	3876	2575	620	1417	1921	645	814	1264
Lachnospiraceae_NOV MCGC_nov_113	25666	33129	21764	13640	22516	12827	17363	22133	8732	17149	21702	32186	17991	71456	44144	4382	50553	9428	12269	23758	26569	23155	28325	39814	32617	10080	13525	19250	13414	24967	16379
Lachnospiraceae_NOV MCGC_nov_114	7966	15592	6440	4782	4420	3435	10393	13840	3242	6494	6539	9875	7772	6917	10745	1550	17466	2468	3700	8007	3730	3114	3620	7940	12403	3332	5601	5127	3572	5078	3982
Lachnospiraceae_NOV MCGC_nov_115	16869	29720	14437	9203	9122	6961	15204	26131	6319	9200	12359	19873	12918	22029	23696	3600	42016	8009	9825	20783	9195	8468	10747	18641	29075	7837	11723	9345	9233	14570	7966
Lachnospiraceae_NOV MCGC_nov_116	42848	65608	24941	21719	16227	9234	18677	35729	7252	16154	30783	36456	26154	27066	23892	4615	54320	9438	12553	26119	18004	14598	15536	36961	36646	9278	14577	10726	5528	14237	9022
Lachnospiraceae_NOV MCGC_nov_117	54747	97887	35529	40895	30399	33834	15441	42549	14325	18728	56796	129168	98898	96879	84740	15989	72709	14762	28200	75503	11287	12409	14106	21388	99586	20621	43613	6380	5263	6699	6752
Lachnospiraceae_NOV MCGC_nov_118	21524	47000	15250	9703	12612	6241	16070	22379	5115	8187	11386	15638	10157	13120	13630	3032	29281	5476	7143	18340	12224	8502	8932	24324	23735	7036	9493	9000	5046	11121	8221
Lachnospiraceae_NOV MCGC_nov_119	14684	24583	15473	12333	9472	9082	11249	18722	6091	10248	8187	27763	9557	22276	20214	6434	59185	6902	16579	53327	7100	10352	16067	27023	80241	10769	34967	13775	2615	6067	9183
Lachnospiraceae_NOV MCGC_nov_120	11479	22792	8966	5869	8368	4691	15769	19341	4735	7580	7205	14607	7214	18130	15552	1574	17699	3243	4121	10080	5350	4646	5921	10988	12654	3300	5406	5930	4351	6309	5053
Lachnospiraceae_NOV MCGC_nov_121	44629	87799	29102	20151	25955	14880	58570	101200	18388	22618	29341	30586	32448	29790	52608	11056	149568	25559	36959	65796	28719	19513	17075	48803	65046	17749	33783	17785	17230	22552	21143
Lachnospiraceae_NOV MCGC_nov_132	628	782	549	332	452	354	717	1358	337	370	391	875	310	1210	835	107	941	137	259	537	806	645	940	1927	815	199	468	689	582	1080	422
Lachnospiraceae_NOV MCGC_nov_133	575	1107	506	436	517	425	15968	4933	2035	3610	987	1603	1012	1457	1557	221	2212	355	588	1428	583	493	695	1502	1794	406	796	794	598	958	1238
Lachnospiraceae_NOV MCGC_nov_134	4645	8575	2860	2000	2755	1385	3590	5728	1344	1974	2637	1683	2932	1872	2157	1210	15738	2581	3477	6971	3275	2349	2393	7207	8612	2171	3671	2551	2378	3136	1728
Lachnospiraceae_NOV MCGC_nov_135	1456	2771	980	567	831	391	615	2120	450	434	653	603	653	544	330	174	2269	395	595	1054	1069	545	446	2710	1172	276	523	1378	239	381	829
Lachnospiraceae_NOV MCGC_nov_136	1200	2417	1003	763	935	731	1670	3325	1364	997	847	1139	910	910	2324	263	2604	459	752	1314	1355	642	397	2014	1462	489	827	674	631	784	525
Lachnospiraceae_NOV MCGC_nov_137	1473	2388	1246	995	903	1018	2622	5530	1533	1780	1285	2850	1208	3114	2887	235	2987	500	780	1181	2212	1478	1939	4159	1737	382	804	3340	1198	1727	2383
Lachnospiraceae_NOV MCGC_nov_138	1897	3609	1204	860	1324	566	1153	1697	434	956	1288	1757	994	2078	1364	303	2163	459	502	1096	713	444	399	1153	1323	383	507	553	265	509	420
Lachnospiraceae_NOV MCGC_nov_139	604	897	501	441	370	397	1830	1731	561	470	469	1632	429	1609	1957	146	1147	258	353	640	1146	651	642	2022	965	273	398	650	535	785	633
Lachnospiraceae_NOV MCGC_nov_140	1012	670	678	583	552	681	1413	1734	597	1262	679	736	748	464	1091	137	862	163	190	502	456	279	503	1753	793	236	362	1811	336	566	611
Lachnospiraceae_NOV MCGC_nov_141	1158	2188	741	569	801	352	1814	2002	508	1657	482	592	517	873	945	47	494	103	135	261	278	205	496	2159	307	80	144	1963	154	357	721
Lachnospiraceae_NOV MCGC_nov_142	1859	2972	1638	886	892	632	986	1758	637	1170	1424	1456	1528	1437	781	220	814	303	327	578	894	722	557	1046	701	313	293	1431	377	546	814
Lachnospiraceae_NOV MCGC_nov_143	1470	2666	1197	651	1096	753	1013	1710	430	563	723	1484	800	1077	1110	146	897	152	201	579	509	306	249	1278	672	182	308	809	261	345	922
Lachnospiraceae_NOV MCGC_nov_144	4168	7358	2694	1495	75941	72480	59738	97762	12754	19731	939	471	1287	551	398	147	1298	217	357	723	418	282	321	1023	670	163	275	682	186	340	335
Lachnospiraceae_NOV MCGC_nov_178	1674	1552	541	534	409	336	1972078	393368	314078	13871	889	706	806	585	9080	3370	49611	8141	12336	19967	10721	1807	1081	6779	18302	4684	10057	969	505	1158	1344
Lachnospiraceae_NOV MCGC_nov_179	55975	21496	19208	8097	17974	8554	20602	24653	6137	8234	14600	20941	12607	14214	20264	3918	39359	7178	10547	17651	14702	8477	7200	24671	18021	16124	10448	10847	10380	10710	6920
Lachnospiraceae_NOV MCGC_nov_180	3126	1324	895	346	398	229	6709	4085886	3421	65559	594	1776	589	2184	2730	263	2514	424	659	1293	3906	1119	2638	7156	1890	363	1100	1165	665	1445	1202
Lachnospiraceae_NOV MCGC_nov_181	2007	3431	1421	959	1102	678	2512	6026	1354	1120	1588	2995	1732	3354	3258	1344	16722	2899	3968	7179	2004	904	896	2878	8097	1902	3768	1049	815	1386	740
Lachnospiraceae_NOV MCGC_nov_182	37782	190597	160876	194470	1905	2409	8532	465339	40065	173749	1029433	9793	1077551	7739	15996	1637	17967	2978	4681	7914	3160	1803	1615	4941	7224	2427	3899	1805	1236	2160	2056
Lachnospiraceae_NOV MCGC_nov_183	2782	4006	1436	916	1911	1609	4522	4279	901	29336	1047	1515	1237	834	1520	293	2419	407	650	1357	1499	577	469	2953	1433	367	819	663	449	722	549
Lachnospiraceae_NOV MCGC_nov_184	7382	11196	6633	2372	2844	1704	5024	9019	2124	2294	3330	3815	3851	3401	4001	1102	12455	1847	2784	5727	3509	1908	1434	5271	8185	1839	3908	2437	1716	2387	3070
Lachnospiraceae_NOV MCGC_nov_185	4833	10073	3249	6917	4188	8216	38213	19770	2936	6892	10091	1893	10406	1759	2802	3798	6570	699	1128	5210	23247	4249	3768	10736	19903	9696	9302	10227	9449	4204	7131
Lachnospiraceae_NOV MCGC_nov_186	26106	52292	17983	8301	13969	5170	5173	7583	1989	3484	6616	6114	7760	10059	8161	1071	11347	2002	2738	5366	3473	2573	1812	7064	7288	1941	2637	14064	1092	1688	5044
Lachnospiraceae_NOV MCGC_nov_187	3464	6422	2366	1459	2283	1069	1809	3764	1175	1554	1190	7074	1395	8177	4957	1101	12638	2295	2700	6287	2154	1626	1270	4473	10646	2481	3009	1103	720	1142	945
Lachnospiraceae_NOV MCGC_nov_188	7447	11078	6667	2973	4501	2086	5478	8389	3168	5441	14991	55512	5207	159651	87681	1115	13002	2471	2797	6137	6010	3742	2637	8750	9210	2568	2985	4242	3083	4586	5933
Lachnospiraceae_NOV MCGC_nov_189	1438	2365	901	592	854	533	1442	4751	636	880	703	1204	672	1316	1517	1062	5014	1266	1527	2835	1798	1042	868	1414	4421	1932	2686	853	483	666	839
Lachnospiraceae_NOV MCGC_nov_203	1454	2744	1133	1020	825	788	3237	10500	1514	1467	2573	2164	2522	2047	2508	310	4142	663	996	1737	4999	1768	6648	6873	2061	464	957	1967	670	2527	2778
Lachnospiraceae_NOV MCGC_nov_204	1466	2274	1256	567	550	566	1819	5948	626	725	938	1369	1203	1248	1457	350	3756	611	963	1894	1707	780	581	3937	2147	521	1009	1317	462	610	738
Lachnospiraceae_NOV MCGC_nov_214	41724	75375	32899	14691	26209	17031	24164	14566	3548	5949	16463	22891	12420	22053	15917	1981	20023	3285	4124	9310	2754	2185	2256	4557	13664	3755	5090	7405	10448	3676	7983
Lachnospiraceae_NOV MCGC_nov_215	3513	5733	2730	2397	1381	960	2423	3351	1136	1317	1311	3164	1542	4135	2903	391	4233	877	1152	2123	7863	10645	13751	16383	2532	763	1261	4618	1653	1437	2311
Lachnospiraceae_NOV MCGC_nov_216	1822	3118	1496	975	1194	936	3135	9795	1362	1612	1224	2262	1409	1778	2884	665	8887	1294	2133	3782	4239	1185	1334	4911	3661	891	1865	907	705	1248	857
Lachnospiraceae_NOV MCGC_nov_217	8113	8965	3678	2184	7145	7789	28026	49607	5512	3806	3255	11977	3916	4525	7434	1766	18420	2687	4617	8656	6123	2026	1425	12802	8325	2023	4977	2606	1682	3529	1889
Lachnospiraceae_NOV MCGC_nov_218	56525	35864	18584	7099	59784	75193	105194	149673	10675	14598	11405	97024	15574	14681	30571	7058	39858	4454	12031	28102	30104	8728	3882	89145	28519	4999	19597	14397	15722	27289	7841
Lachnospiraceae_NOV MCGC_nov_219	47231	91357	31023	16366	25762	9806	27148	51314	7604	7504	14532	22953	19078	21651	24183	2193	26042	3899	6029	11705	18157	8347	9163	25267	15761	4443	6443	9338	9157	14742	8109
Lachnospiraceae_NOV MCGC_nov_220	4579	5336	2081	1479	2089	993	35051	3283325	107366	98681	2249	3005	2432	3160	9882	3248	42975	7577	10748	18962	38582	2436	3353	14782	16839	4508	9008	1398	1213	2179	1433
Lachnospiraceae_NOV MCGC_nov_221	7929	15291	6824	4134	2915	2028	6003	12739	2194	2464	5172	4878	7029	6321	21762	1417	18273	3094	4236	8150	6564	2550	2186	8309	10209	2653	4221	2125	1230	2650	3156
Lachnospiraceae_NOV MCGC_nov_222	1358	2075	883	620	508	378	1445	5614	2409	1253	972	799	910	911	5058	198	1716	295	443	966	1871	661	570	2509	1221	287	615	1234	321	854	1110
Lachnospiraceae_NOV MCGC_nov_223	1845	2899	1504	632	998	521	3109	21235	1648	1896	1210	2683	1176	2244	2483	446	4858	832	1196	2600	4178	2515	1616	7311	2998	697	1631	1423	650	1266	1958
Lachnospiraceae_NOV MCGC_nov_224	1622	2190	1024	844	990	1014	8786	16982	1867	1855	126550	2104	104494	2393	3724	467	4343	824	1100	2316	180329	142638	82702	579291	2473	675	1368	96549	30724	1865	109872
Lachnospiraceae_NOV MCGC_nov_225	3811	8615	2745	1260	3852	3912	17455	179151	3233	120057	4167	10845	7239	2966	2982	1695	19665	1743	1930	8373	2704	1691	1710	6006	6441	4358	4819	2480	2746	1891	1650
Lachnospiraceae_NOV MCGC_nov_226	1979	3646	1421	859	1192	788	1915	41068	1006	1815	1199	1845	1200	2372	3690	309	1801	429	627	1571	4133	2809	2764	8119	1443	420	753	1447	1430	2192	2244
Lachnospiraceae_NOV MCGC_nov_227	2159	3646	1431	1452	1472	593	2167	2340	800	1417	823	2049	934	2541	1932	241	2382	429	557	1237	714	477	462	1410	2058	516	674	835	407	729	610
Lachnospiraceae_NOV MCGC_nov_228	121810	274310	83082	38065	98778	81604	106128	94058	37262	40198	65368	91188	41639	265837	74140	393	3410	633	797	1885	2058	1710	1301	4980	2187	622	921	3344	796	1085	1596
Lachnospiraceae_NOV MCGC_nov_229	3411	6081	2838	1521	2290	1056	2653	4388	756	2064	1955	3571	1936	4699	3532	336	3960	734	1126	1956	1743	1327	1231	4721	1890	519	901	3896	798	1061	2347
Lachnospiraceae_NOV MCGC_nov_230	6171	10377	3552	2297	3058	1515	429897	279451	14958	401348	1722	5393	2064	6029	3918	399	3726	706	933	1968	1781	1346	1522	8271	3049	876	1092	338763	4400	29671	57540
Lachnospiraceae_NOV MCGC_nov_231	1656	3035	1120	651	1114	654	4561	9041	1508	2821	887	1948	1036	2364	1988	540	3829	929	1260	2231	1949	1233	1660	713187	2207	714	1273	1109640	1224	15614	424211
Lachnospiraceae_NOV MCGC_nov_232	4112	6858	2566	2146	2797	1269	3487	6124	1410	2890	1544	2094	1501	3005	2977	700	7965	1536	1895	4125	1759	1270	1094	3297	4653	1029	2580	1820	1082	1598	1244
Monoglobaceae_NOV MCGC_nov_176	113	84	100	49	115	88	188	193	109	110	192	254	164	162	194	343	174	341	395	473	920	1126	653	1461	409	284	390	1205	272	80	964
CAG-41 MCGC_nov_357	2663	4219	5467	13898	1482	5739	16433	4148	7417	2711	5046	3011	4293	1872	1610	38	69	46	55	58	198	136	145	165	41	35	42	100	100	145	184
CAG-41 MCGC_nov_358	214	132	150	336	90	185	471	295	256	273	214	184	163	109	123	34	80	50	46	55	82	62	75	131	39	23	37	58	61	124	91
CAG-41 MCGC_nov_764	159	263	345	770	126	240	639	249	321	211	284	265	217	119	86	10	69	23	41	57	141	92	84	96	70	25	34	103	59	126	52
UBA1381_NOV MCGC_nov_174	184	244	196	281	270	234	454	313	192	570	282	445	343	961	228	28	335	63	106	163	232	208	218	302	249	78	119	523	176	404	339
UBA1381_NOV MCGC_nov_175	163	216	154	253	162	191	449	427	354	285	184	272	390	584	257	52	155	80	141	102	161	198	169	244	105	52	49	136	161	140	114
Acutalibacter muris	202695	256936	180758	196389	91549	103011	7508	15379	51643	2333	31871	396797	52518	335782	264431	1444	6804	1413	3549	5708	1547	3069	3729	6514	5838	2106	4126	4518	8096	6832	3440
Acutalibacter sp003612555	10171	18260	9616	6427	6703	5907	12622	20154	5706	6706	6297	19071	6412	26923	22958	1997	19651	4020	6525	11221	7407	5527	7564	11363	15179	3809	7341	7069	9633	10217	7191
Acutalibacter MCGC_nov_250	21813	25448	18850	17108	8531	8773	16972	17888	10392	10388	6993	31622	9463	35887	33867	3040	18546	4556	8372	13406	16751	14085	19490	38626	16719	4840	9399	22344	19827	27645	20120
Acutalibacter MCGC_nov_251	3623	6049	3378	2926	1890	1941	8575	6935	1276	2452	1687	6687	1864	7565	7275	634	4418	796	1742	3035	1289	1397	1981	5000	4013	1128	2243	2485	3274	3721	1941
Acutalibacter MCGC_nov_252	11722	23512	9940	9151	8118	10584	17318	24768	5092	6577	9158	19664	16120	24616	23601	1967	20138	4708	6526	9545	6448	7420	11450	18358	15600	4968	7555	8501	12448	33198	7382
Acutalibacter MCGC_nov_253	10073	20827	9583	8043	6823	5514	13540	20312	4132	5445	7015	18763	6859	27690	24412	1275	14706	2659	4930	7261	3840	4536	7412	8623	8035	2100	4642	5827	5842	7388	5826
Acutalibacter MCGC_nov_321	5344	7444	4687	4288	3223	2843	4850	13132	2480	2786	2413	9153	2916	9556	7369	16788	49739	11371	44504	73903	2054	7564	15716	9016	110561	26408	65316	78363	128575	116842	51274
Acutalibacter MCGC_nov_322	1844	2539	1691	1057	813	757	209788	20580	3974	44672	1027	2997	880	3493	3328	486	2956	643	1498	2698	1848	621	4294	1897	3184	1265	2542	1034	897	1958	700
Acutalibacter MCGC_nov_323	12502	29328	17369	18071	1148	954	3485	29264	1369	1660	23757	4915	19514	5704	7288	2880	9460	3691	7953	10981	10608	15960	26827	28124	9832	7760	9905	5149	3691	10473	2243
Acutalibacter MCGC_nov_513	898	1475	679	1080	18389	8119	3585	4295	22644	14867	422	1427	485	1694	1537	146	1378	300	498	852	394	502	444	805	748	227	394	563	558	924	496
Acutalibacter MCGC_nov_514	9148	10890	19493	14680	23964	10848	12184	9690	6091	5422	8078	17380	5162	15324	22828	1232	6948	6057	2358	4028	2197	3204	6265	4634	3734	1809	2404	3592	7621	8637	4054
Acutalibacter MCGC_nov_515	4048	5966	6945	4071	2350	1808	16529	7934	2600	6287	1574	8209	1388	9541	11738	351	2170	409	1074	1602	651	1362	1468	1907	1586	497	988	1890	1808	3058	1417
Acutalibacter MCGC_nov_516	2245	3038	2101	1951	1519	1284	2335	2420	1141	1352	1482	4390	1564	4862	3716	464	1997	616	1036	1590	726	822	1006	1247	1735	597	1154	1696	1162	1504	1468
CAG-180 sp900540295	301	721	306	206	274	269	412	547	374	277	413	811	691	2378	1752	145	895	346	315	288	323	252	378	398	342	129	272	3434	25803	7213	339127
Eubacterium_R MCGC_nov_324	6934	16675	4080	2398	3543	1408	81099	92868	97168	164088	2944	6203	2261	3835	2502	1420	9225	2773	2362	6459	1473	964	1607	1610	12462	4119	2996	1438	873	2079	2076
Eubacterium_R MCGC_nov_325	109	133	85	63	87	82	483	594	402	670	101	230	62	248	259	55	115	79	74	76	96	46	178	153	81	50	53	127	133	212	596
Eubacterium_R MCGC_nov_695	338	629	282	336	183	190	678	755	370	651	545	448	597	413	451	852	9832	1859	2628	4064	554	585	1043	1404	3488	1175	1961	1632	1076	2308	1264
Eubacterium_R MCGC_nov_696	470	713	437	144	333	128	833	1087	920	1794	843	519	561	144	180	28717	7869	59484	29596	22706	254	2241	82911	2148	12532	27497	16310	41339	359	5526	1938
Eubacterium_R MCGC_nov_697	135	149	110	25	60	71	548	613	587	951	103	103	92	42	80	88	68	165	113	99	84	90	278	145	50	91	78	186	71	114	123
Ruminococcus_E sp002493635	95	57	71	33	62	86	506	598	498	694	84	137	72	146	186	129	106	182	141	132	144	144	322	164	109	150	114	217	125	183	133
Ruminococcus_E MCGC_nov_512	266	296	255	237	188	206	404	461	240	326	1180	1617	1069	1235	1102	85	225	130	108	213	575	306	637	633	397	430	432	281	345	580	508
UMGS1071 MCGC_nov_752	2293	4145	1653	797	1094	475	265	348	128	371	698	879	681	932	1824	201	2495	643	496	1197	239	155	258	265	292	113	224	457	114	245	292
Butyricicoccus MCGC_nov_355	588	992	522	300	561	397	490	1001	202	244	364	730	326	1817	1315	68	694	113	263	330	248	275	292	428	253	88	147	213	193	327	196
Butyricicoccus MCGC_nov_547	1302	2956	1139	823	964	964	2600	3111	858	1165	5575	4000	12157	5202	5689	173	2021	344	605	932	567	685	1333	1566	779	191	487	491	692	1340	569
AM07-15 MCGC_nov_548	643	1187	617	241	333	320	442	1135	182	270	335	774	308	1104	1065	93	1235	150	346	509	194	227	290	506	556	125	262	311	263	407	274
AM07-15 MCGC_nov_549	5997	14653	5361	7579	7130	9747	9665	38750	3149	5481	7246	19557	8899	26882	31285	1455	37572	2066	10275	11340	2346	3287	5203	16526	15970	2276	11108	9104	10668	15046	5304
Butyricicoccaceae_NOV MCGC_nov_112	55424	90769	52242	21002	40979	29995	43494	112965	21571	45672	36051	82695	45171	135809	111741	7334	61342	14297	21627	32927	12678	19874	26819	39790	30089	7845	15767	14374	14626	22554	15381
Butyricicoccaceae_NOV MCGC_nov_172	1178	2122	811	565	982	852	3030	6093	1221	1415	1129	2058	1226	3927	2692	244	2327	469	736	1165	467	1139	1363	2317	608	286	484	452	808	692	468
Butyricicoccaceae_NOV MCGC_nov_173	3028	6170	2239	1367	2799	3771	54620	21537	12062	10494	6660	18070	3028	78236	39448	1896	7032	3252	3439	4087	3264	5592	6117	7446	2040	926	1338	5578	4134	8670	3014
UMGS1815 MCGC_nov_356	86338	16987	108630	84455	57921	43384	66900	72346	69005	63685	86672	66458	76085	16055	40509	18574	6486	25076	21669	21660	566	63006	857	841	24307	24514	31495	32892	36643	42225	26040
UMGS1815 MCGC_nov_550	1038838	74975	248589	82516	251410	69748	138801	72109	53286	57149	128768	122817	77709	16287	14432	16336	10141	27185	13790	12246	114929	24340	95194	90506	17190	227552	34131	33934	20645	58612	39138
CAG-110 MCGC_nov_354	11164	10574	15025	15440	8665	4576	6941	12070	13988	9541	12065	27062	11748	21496	19963	27400	12997	35518	31615	38126	47691	140456	225555	24282	27820	31451	30365	109559	88935	241389	69356
Flavonifractor plautii	3861	7734	3807	2423	3319	2660	4961	11081	2774	3308	3619	8090	3647	12328	9756	815	10566	2160	3472	4170	2778	3561	4913	6169	5643	1142	2837	2575	2594	5296	2744
Flavonifractor MCGC_nov_258	20816	49475	17104	12910	18198	16561	27610	61028	12825	15981	16546	38361	17469	52669	49063	2469	31593	6283	10945	15593	10524	10728	17216	22532	14986	3546	8428	11561	12020	19739	11770
Flavonifractor MCGC_nov_538	27577	85738	17874	21874	27069	20286	47899	24345	9569	10663	16530	53292	11569	30772	45073	3326	40061	10994	24193	31500	3475	6374	7669	15825	16278	12262	27535	5972	6649	12320	5672
Intestinimonas butyriciproducens	2612	3851	2023	2420	2116	2026	2872	5851	2020	2380	2338	4771	2515	5521	4664	1020	4393	1662	2316	2866	3190	3061	4096	4322	2549	1017	2090	2034	1935	3185	2640
Lawsonibacter sp000492175	45447	86509	37823	24037	36439	29264	49929	160977	26914	27884	27431	76257	28204	139693	105652	6719	93071	15915	36423	43068	18327	25961	42105	56712	34668	8060	20639	21180	22306	29578	21016
Lawsonibacter sp003612335	55242	123748	59553	38714	65078	44716	81635	161076	28506	46818	61843	163640	72221	238458	184856	7076	113327	15104	51076	50997	19768	35336	49489	76876	67672	19406	40032	37508	26611	60425	36201
Lawsonibacter MCGC_nov_260	47975	94110	39228	25913	37460	32458	55072	173482	23350	28983	28518	77653	27298	139815	108857	5864	91669	13768	34560	40681	19273	23273	42548	51388	34322	7799	22750	16273	20782	30272	16786
Lawsonibacter MCGC_nov_261	179831	294640	197282	129016	173746	110370	92133	293201	40892	43035	100254	133890	73856	239546	170776	15989	168490	45191	82326	89675	59464	91813	87686	108448	75451	15550	44177	60570	51225	81419	39333
Lawsonibacter MCGC_nov_262	38780	74782	31940	19439	30662	23458	37315	113246	18422	20795	23290	61714	23969	113311	87558	5218	79881	12338	27680	37380	15919	23733	34462	47596	31498	7158	17801	18989	16975	26431	18208
Lawsonibacter MCGC_nov_263	45038	93087	35739	25798	41322	35114	53530	151280	25826	28973	28057	74622	30351	127132	108274	7112	101777	15768	33702	45288	21027	33558	54020	67630	36884	9396	25318	20504	22117	32627	19306
Lawsonibacter MCGC_nov_264	45325	93439	36949	22629	31590	25172	45064	133912	22366	24335	43169	79616	54025	260294	214415	5542	84307	14424	28779	36964	20705	24846	41943	58244	35619	8078	19415	19324	20554	34657	23050
Lawsonibacter MCGC_nov_352	41139	74193	40772	30734	55692	43339	46792	148601	34841	33457	25680	101888	21862	85159	109181	6768	83026	13250	29411	40401	14139	18977	30204	32486	30322	5555	18174	15514	17929	29544	13726
Lawsonibacter MCGC_nov_543	19217	35248	13532	9892	14365	13246	24609	77567	11185	13311	11436	31662	11890	53310	38011	3024	43404	6851	17734	18376	8505	10290	17885	23770	16113	3736	10194	7439	10129	14343	7382
Lawsonibacter MCGC_nov_544	11298	20365	8839	5893	9790	8542	13300	41654	7308	8262	6614	18222	7308	24922	18133	1630	25558	4304	9377	10142	6152	7221	10705	14927	9863	2247	6302	5059	5239	7714	4491
Lawsonibacter MCGC_nov_545	9897	21909	7640	4894	9414	7255	10755	34498	5313	6299	5180	13747	5098	26110	18037	1207	17278	2750	7010	7327	4076	4741	7716	9487	6593	1722	4569	5760	3847	5363	3371
Lawsonibacter MCGC_nov_546	63584	128199	45506	33185	83732	72534	48075	125175	36783	26928	29892	108675	42345	106004	80513	8515	128611	22829	57470	38023	16950	16367	28065	42380	45876	11364	37052	17154	16406	31098	24583
Lawsonibacter MCGC_nov_762	50380	82175	33563	24927	65794	28495	31535	81032	15112	16565	16643	64945	16259	77754	67423	4520	64426	11206	28100	26591	10798	16664	19930	29197	22049	6347	17988	10604	11636	14156	9995
Marseille-P3106 MCGC_nov_342	148427	262845	111198	87795	135385	140107	129581	178311	94763	109391	135314	369001	84682	139644	107156	34412	127903	69516	103829	143522	193869	144400	167659	389782	98589	52176	79809	168944	99811	424445	191154
Marseille-P3106 MCGC_nov_343	3358	4664	3041	2171	3559	3016	77495	123580	26115	55515	3362	8958	3919	8151	6224	4200	12824	5904	6916	11152	5934	6312	8561	10791	9973	1829	4513	2655	2568	4960	3538
Marseille-P3106 MCGC_nov_344	3136	4535	2876	2072	3214	2883	4787	7975	3627	3671	3268	8646	3647	8462	5844	870	5879	1588	3037	4284	5439	5993	8050	10135	2845	785	2510	2818	2961	5385	3482
Oscillibacter sp000403435	388899	378793	256008	148289	309821	293355	63330	255269	144636	43450	44579	120322	74321	308606	282902	26681	245311	57545	128884	212833	49054	43828	48103	283533	55001	16616	40586	32348	27569	56560	28018
Oscillibacter MCGC_nov_255	77328	217623	64663	90061	49985	31990	49688	174904	17762	20797	138468	189077	64570	167375	145706	7940	145957	29038	42354	68021	12803	20298	28963	45014	53444	11815	36932	22236	29188	60308	16998
Oscillibacter MCGC_nov_256	595246	696837	629466	398714	426960	186016	44047	226431	25038	24780	412957	978870	377127	2387728	1270929	55125	989045	115742	317992	532970	32574	153739	116178	54094	484265	74674	187339	177969	60700	84117	175953
Oscillibacter MCGC_nov_257	142827	227118	136579	83179	96979	61531	94331	355941	41477	52681	79484	249070	83666	402428	314178	15124	282371	33758	74874	97383	51030	67690	85325	140634	112860	17831	48603	55019	56600	54393	60163
Oscillibacter MCGC_nov_332	9140	18280	8644	4874	7213	12080	164293	1562446	112873	200643	8859	16196	20809	37974	31383	1731	25355	2656	6499	13117	3542	3769	4953	8206	7130	1789	4648	3072	2827	3084	3055
Oscillibacter MCGC_nov_333	26697	607333	154994	64517	96224	44298	22044	113762	20319	29904	245899	606545	273232	2160034	2008616	31302	790184	70017	136567	96975	140875	46923	48244	175235	163173	44775	151949	119663	71687	10614	100363
Oscillibacter MCGC_nov_334	43236	213484	30947	15132	65744	223881	452825	492164	78350	154289	172343	30451	307722	115096	92379	71391	969108	118702	136093	400176	4549	581963	1053496	941834	199635	82442	120988	37095	126541	404010	78305
Oscillibacter MCGC_nov_335	13928	29847	13749	8628	11216	7851	32320	368631	182688	61838	10382	34119	15940	72978	50755	3524	75079	4086	11332	30662	8251	6596	9964	8134	20847	4687	11874	24686	3736	14755	8038
Oscillibacter MCGC_nov_336	8200	15573	6675	4494	6180	4715	6681	17787	3122	3720	5552	16737	7133	30450	28867	1041	17130	2334	5075	7713	3381	3706	4644	5807	6791	1315	3307	2959	2454	4199	2779
Oscillibacter MCGC_nov_337	17639	24500	16139	9539	12748	7141	8174	26499	3843	3163	10544	39353	12832	73943	68368	1881	34320	3708	10327	16999	7329	5742	5375	7418	15003	2383	6259	5604	3019	4045	5295
Oscillibacter MCGC_nov_338	38890	71691	49573	28579	29845	43224	18166	94789	14379	33330	14264	62584	15783	120960	114466	2409	49951	5785	18022	23103	50511	11062	6251	7909	21071	3094	9688	32817	34017	4773	20215
Oscillibacter MCGC_nov_339	8339	13142	7442	4604	6157	3616	5117	14023	2685	2317	4989	19299	6330	34727	33422	856	17993	1889	4922	8472	3435	2678	2910	4113	6873	1240	3221	2869	2240	2886	2946
Oscillibacter MCGC_nov_340	10631	18662	11119	11294	9968	7764	4375	13866	2695	2161	5787	16656	5754	35054	26425	919	14951	2123	5074	7154	2344	3431	3533	4598	6457	1141	3198	2893	2130	4167	3375
Oscillibacter MCGC_nov_528	10294	24496	9878	5978	8896	7674	49379	54268	6756	9423	11830	20940	11818	50214	42157	3207	23747	3382	7287	12596	4317	5054	6470	11142	7905	2297	5037	3732	3479	4380	3526
Oscillibacter MCGC_nov_529	79229	100450	77174	47280	55767	36761	142190	805095	89887	16650	58874	161301	63755	359131	225003	24694	449609	20989	53182	164560	93751	33190	20177	83567	149005	16459	53443	79492	13402	17437	49365
Oscillibacter MCGC_nov_530	27558	38993	26751	17795	20331	12152	15093	40412	6785	24941	18541	53791	19685	115082	88002	2706	48825	6305	15089	24208	8234	10008	11521	12967	22073	4021	9999	9555	5376	8227	9522
Oscillibacter MCGC_nov_531	18118	21363	15866	16357	14783	12687	13313	25831	10772	12246	15420	34148	16311	54019	55243	7202	28597	11913	13985	19025	18289	16446	20911	18870	13653	7066	13304	13264	11017	13209	15345
Oscillibacter MCGC_nov_532	39609	56520	41801	23113	22812	13427	19862	60002	9754	8805	26400	81152	29205	167576	132341	3569	68146	9888	19341	30740	14239	12201	20493	17392	30182	5349	14629	13717	11007	16637	15448
Oscillibacter MCGC_nov_533	27285	37779	27219	18124	20276	11289	10124	37142	5324	4820	18179	55546	19575	122436	90018	2858	52069	6289	16464	25978	7556	10235	8523	11122	21657	3798	9607	11113	7774	6859	10349
Oscillibacter MCGC_nov_534	27987	41853	27375	17508	21412	11674	13479	55330	7483	8360	16594	50631	17953	103312	74973	3000	51188	7055	16660	24300	8747	9775	9394	13289	21797	3906	9927	10044	6413	7327	11970
Oscillibacter MCGC_nov_535	43558	61092	45074	27582	31093	13951	18247	61605	9780	10923	29658	84122	27562	175741	117780	3365	57724	7365	17901	28931	12625	16386	16272	22843	26188	5160	11929	16616	9704	15928	17345
Oscillibacter MCGC_nov_536	8085	20303	5211	3371	5164	3138	4990	14257	1833	2841	4771	28073	3445	10851	19339	416	7519	909	2069	2884	6722	8136	4465	9957	2921	486	1317	5169	23632	9483	5712
Oscillibacter MCGC_nov_758	35210	104465	33805	19243	42868	11631	59463	16867	12904	23226	38754	99139	12003	20785	148147	968	20030	1663	4846	5012	1584	2303	2657	13620	28287	3370	9001	6565	6219	16612	4070
UBA9475 MCGC_nov_259	93584	195693	94251	39467	45696	40019	119197	312854	53345	57367	69238	213162	71319	365124	366002	11968	174507	29448	51759	77492	67167	61926	129149	170503	67555	16426	40287	54338	90370	132150	69905
UBA9475 MCGC_nov_345	5293	12258	5073	5839	4990	4440	6856	17418	3455	3677	4034	10784	4027	19613	18484	712	10481	2068	3488	4759	3413	3059	6042	6749	4684	894	2633	4578	4562	19021	4791
UBA9475 MCGC_nov_346	13874	31693	12639	20688	17393	18098	14963	40522	7136	7831	9623	25886	8998	45617	42814	2085	25125	4790	8920	13002	7152	9883	13063	18014	10644	2482	5687	9403	9952	49378	10315
UBA9475 MCGC_nov_347	11341	23693	12218	13863	9268	9241	13437	37914	6292	6527	7937	24023	8567	47001	46882	792	17289	3877	5092	6149	7138	3551	14650	10728	7881	1436	4980	6547	9625	22358	8624
UBA9475 MCGC_nov_348	74257	148794	85912	36652	39696	34821	84223	226755	50888	53105	56212	158347	57630	265936	245551	95879	1287404	99505	427176	641875	46063	402295	74233	854103	57516	13539	38323	392069	751457	177064	231368
UBA9475 MCGC_nov_349	8263	17458	8191	10244	8014	8031	10951	29635	5288	5681	6109	15501	5973	28287	27362	1166	16910	3513	5368	7618	4555	4842	9617	10152	7149	1572	4276	52135	51232	43428	12418
UBA9475 MCGC_nov_350	11380	27564	11395	14164	11118	10108	11373	28100	5432	5477	8012	22796	8835	49018	44501	1317	21960	3855	6731	8534	7040	5853	12289	12562	9379	1774	5396	8514	8524	21322	10529
UBA9475 MCGC_nov_351	1241	2639	1071	1625	1315	1262	1763	3762	973	1255	1085	2879	1248	3452	2774	591	2976	1197	1500	2489	1824	2104	2373	3362	1375	296	1009	1120	1082	4479	1069
UBA9475 MCGC_nov_539	8749	24538	8524	27486	15612	17040	10562	25542	4972	4429	6202	18749	6717	33231	32111	898	15208	3277	4505	5660	5742	4121	11152	9349	8020	1262	4314	6031	8064	16213	6488
UBA9475 MCGC_nov_540	955379	1699881	1089236	606364	279024	329163	1135574	2856664	532728	525107	691096	2271561	818535	4435886	4761594	26154	1178871	331754	339679	223828	664260	66151	1401401	716958	651864	107888	477579	175568	771049	1264864	466669
UBA9475 MCGC_nov_541	15052	34015	14600	14684	13658	11831	13979	33524	6995	8458	10396	24580	10430	44263	42265	1563	22903	4222	7427	10717	6458	8160	14010	18866	10009	2088	5528	8791	11087	23457	9242
UBA9475 MCGC_nov_542	27070	62508	28065	25186	24018	20706	32962	73178	14108	14490	20610	57152	22487	113283	110234	6182	90615	20579	30887	36992	21898	25692	57268	78937	53478	7956	22797	35949	68835	101682	76376
UBA9475 MCGC_nov_759	21262	43404	19224	21492	17882	15753	21567	59420	9761	10250	12278	36165	13694	72889	69227	2542	37827	7112	12600	17307	12614	13102	20895	26155	15107	3485	8626	12335	14686	28732	13197
UBA9475 MCGC_nov_760	12876	28622	11730	12077	11600	10464	16886	42846	8148	8346	9733	22248	9495	43590	48077	2269	26325	5898	8511	12154	45380	10578	84612	65921	9968	2783	6196	11460	11075	52842	13073
UBA9475 MCGC_nov_761	1990	3328	1671	1612	1749	1639	2822	5496	1697	1793	1759	4623	1914	5790	4515	18646	87820	57967	44592	185720	108786	83193	52117	164053	4228	765	1578	61313	43831	564659	2526
UMGS1872 MCGC_nov_341	162516	267235	69635	19185	33812	7198	15613	30925	12264	10350	13553	32226	15621	51102	37194	2836	27875	24050	38778	19778	161527	261498	278057	412885	15739	4128	6679	37178	21796	147758	14984
UMGS1872 MCGC_nov_537	7664	19015	4795	4231	5213	4360	7437	15098	4839	3802	6431	18047	5178	25922	60260	889	14234	1840	3658	6237	3577	4204	5632	8263	6366	1093	2639	2850	3299	35558	7213
Evtepia MCGC_nov_353	6323	7219	8959	7487	5250	4791	8644	8384	1850	5867	3278	4100	5010	7803	4243	1061	4623	2186	2605	3745	1945	3702	5532	7732	3969	2507	3802	3520	2757	5845	1952
Evtepia MCGC_nov_763	1422	2764	1301	1070	966	1041	1463	3042	669	938	860	2403	924	2708	2605	248	2385	516	796	1266	721	852	1203	1585	1092	349	690	677	658	1289	580
Oscillospiraceae_NOV MCGC_nov_129	5692	13353	3236	2272	3672	2556	6858	15143	4942	3084	5515	9799	3841	24111	14445	765	9977	1540	2936	5161	2946	3497	5059	7490	3679	934	2097	2295	3028	3744	3121
Oscillospiraceae_NOV MCGC_nov_130	22646	43239	25324	69550	13574	7509	19645	46448	12325	10765	20932	87783	50360	70233	60186	8597	93560	12186	25045	43844	7595	17511	13892	31055	79004	13025	22902	280240	64066	19769	426354
Oscillospiraceae_NOV MCGC_nov_131	13254	26294	6568	7637	9371	7816	16128	39108	9002	6926	9109	17432	6278	39823	21628	2241	26332	4515	8646	16550	8868	11147	12734	23598	7210	3034	6038	6311	10504	7106	8613
Oscillospiraceae_NOV MCGC_nov_170	41493	45640	17941	9702	24081	28038	85461	229551	19072	29201	11347	44599	7425	48330	30930	15338	181836	33557	69583	142244	195567	88569	116341	241194	15595	32542	98593	10940	184352	43751	12010
Oscillospiraceae_NOV MCGC_nov_171	62680	187362	42635	27192	24989	22797	102355	106144	19470	28206	60559	106821	48659	90143	134797	5525	184941	12064	27347	58700	4663	12288	7477	21057	107161	13352	42019	22475	9018	10014	9529
Oscillospiraceae_NOV MCGC_nov_209	395823	274894	156668	64869	206110	276657	893791	2579905	123516	288109	23897	391043	13665	95853	145548	129682	1286976	289902	386784	548470	234709	952850	938165	1815015	19787	168926	108522	47227	427448	291012	55416
Oscillospiraceae_NOV MCGC_nov_210	97508	211686	110156	59475	73084	30607	31116	298688	42658	88487	93201	150642	100227	780404	914506	2574	34983	5591	9708	26582	6476	7397	9464	17280	45093	8650	12821	80039	82683	46366	41145
Oscillospiraceae_NOV MCGC_nov_211	18455	38365	12228	8973	13690	12184	25401	64625	12001	12665	12633	28808	12359	62054	43061	15576	49373	9886	46858	273502	9547	13532	16712	29205	16529	4399	11351	8333	11833	11555	10330
Oscillospiraceae_NOV MCGC_nov_212	12367	29741	6602	4793	7257	5571	12426	24132	8835	5681	9906	16735	6596	38396	21862	1445	25070	3409	6289	11266	4224	4800	6115	10512	10865	1807	4474	4446	4813	6590	5697
Oscillospiraceae_NOV MCGC_nov_213	34792	92387	27887	17166	43547	20976	24573	48405	17348	11270	16286	37604	15363	67962	50119	2628	39609	6769	11236	16107	18495	9822	15036	19349	13348	5494	8053	53063	9227	14212	16179
Anaerotruncus sp000403395	5332	47846	8432	2565	48019	34717	96854	55119	27777	45428	8437	28239	10628	82315	34855	834	8809	2703	3836	4864	8700	10369	20135	19841	2469	6080	3426	27563	62666	254205	30284
Anaerotruncus sp003612625	47520	96608	35697	21455	28126	19859	36725	48241	19363	16015	23282	51797	29075	89931	73507	5398	56157	13511	16236	26234	12786	14171	24465	28323	32667	11000	15458	16648	11973	28308	27692
Anaerotruncus MCGC_nov_254	3371	5619	2491	1753	2359	1858	5039	8425	2130	3028	3211	5791	2749	8129	7493	929	11329	2045	3308	5365	1900	2355	2723	4472	5215	1463	2690	2191	2696	4448	1904
Anaerotruncus MCGC_nov_523	6188	8537	4122	2733	5055	3315	5560	10457	2703	3210	3385	8346	3173	12797	10782	548	7994	1346	2387	3799	3194	3089	4442	6306	3472	839	2131	2659	2962	5558	3082
Angelakisella MCGC_nov_331	61175	222339	35447	23562	43043	32243	29668	46356	10584	13219	38502	140610	23558	170343	129364	941	11694	1695	2936	6355	44419	29773	46483	95766	4879	2147	3805	29632	32628	141732	24482
Angelakisella MCGC_nov_522	4619	7134	3599	1619	3696	4734	12163	94618	14816	20658	5763	9134	4030	18404	8698	942	11305	1675	2215	4704	1555	1727	1866	2857	6711	3993	6216	2326	3349	9710	1801
Angelakisella MCGC_nov_701	6315	24075	3861	3321	7474	5534	56582	19283	8301	3157	28109	435165	40606	1251816	353710	11267	188121	20297	58376	126504	45985	51016	42056	58872	64462	12920	43268	71769	181435	16540	25556
CAG-115 MCGC_nov_329	143	166	114	422	324	1351	3183	2634	1943	916	951	285	2852	569	625	203	1997	526	631	859	707	473	497	1639	2716	798	920	335	191	505	358
CAG-115 MCGC_nov_518	180	250	138	99	218	169	2307	1601	1390	733	110	131	294	310	268	46	235	99	123	112	122	63	70	188	251	82	120	104	112	143	130
CAG-115 MCGC_nov_519	431	78	83	114	159	560	266712	151308	164928	67697	388	126	1064	321	225	81	733	233	204	271	314	329	290	905	1010	266	382	1039	606	1729	1027
CAG-115 MCGC_nov_754	720	1091	596	1157	447	3320	3899	3436	2441	1232	3083	743	8790	2159	1821	507	5491	1476	1594	2001	1414	980	1089	3460	7152	2155	2431	801	246	811	574
QAMM01 MCGC_nov_521	1016	2617	4611	2794	2654	2717	12609	4561	6634	4821	5303	5756	4812	9267	8851	1211	2120	1433	2477	3353	1645	2199	5709	2290	3041	2288	4597	2174	2075	3523	1947
Ruminiclostridium_E MCGC_nov_330	340	743	566	22955	13580	139341	4492	47298	2959	7565	107561	6808	353249	44967	43298	22891	226550	65802	59052	79473	47905	42248	46394	140784	320845	97808	113147	18959	726	18151	12354
Ruminiclostridium_E MCGC_nov_520	379	350	295	1315	998	6792	7531	7166	4411	2276	5300	673	16928	2709	2602	1119	11584	3152	3134	4033	2610	2452	2500	7741	15792	4785	5508	1169	361	1417	950
Ruminiclostridium_E MCGC_nov_755	154	162	120	115	369	189	1247	1332	584	437	290	279	477	349	367	94	522	148	179	264	193	132	136	291	580	207	239	241	132	264	639
Ruminococcus sp002362135	233	120	165	120	93	144	331	417	288	257	403	398	274	305	310	61	217	91	102	176	320	112	211	260	270	133	150	124	132	276	234
Ruminococcus MCGC_nov_698	248	226	188	134	94	123	276	254	160	130	160	231	162	268	148	27	130	42	53	86	139	81	59	147	134	48	97	85	71	165	148
Ruminococcus MCGC_nov_699	253	50	162	226	60	65	141	136	203	188	181	170	126	111	116	27	57	42	50	79	364	204	295	247	67	65	63	938	507	781	2487
Ruminococcus MCGC_nov_700	108334	80351	110369	115033	72370	149825	81508	71054	78564	87206	213388	238953	141892	141004	152539	54550	66402	68303	67920	105067	67475	50643	23890	51081	70725	108883	113544	44810	19089	51883	106813
Ruminococcus MCGC_nov_753	527	107	269	792	156	146	344	2115	845	609	1170	399	257	96	185	60	209	86	58	101	685	413	466	489	114	57	46	157	396	567	514
Ruminococcus_C MCGC_nov_326	135	107	96	107	64	114	206	390	150	157	100	160	114	195	174	69	106	110	74	125	180	145	198	243	99	62	74	124	122	245	189
Ruthenibacterium MCGC_nov_527	1217	2243	926	636	1099	1073	1977	4242	954	1037	1039	2330	1318	3009	2815	258	3225	551	964	1443	879	1762	2738	3155	1266	348	600	1026	1358	2082	1300
UBA1394 sp900066845	934	136	508	659	296	271	386	386	612	699	1685	1589	1585	648	1050	245	133	413	259	274	1206	723	908	845	513	732	592	124	703	1110	804
UBA1394 MCGC_nov_327	145308	2342	76369	96946	36344	38418	8734	7933	75522	80379	147186	127152	128571	45030	72014	28265	8280	49777	29195	27645	179575	96131	125356	97516	40205	62139	50942	1620	106201	169217	108195
UBA1405 MCGC_nov_524	9611	37521	8067	6793	22280	17586	24176	46711	15038	11811	18178	77687	11744	44463	34488	2590	32976	4114	5773	16458	37538	78441	48371	36209	16321	2782	4475	14262	11776	77310	47043
UBA3818 MCGC_nov_525	1597	2142	1346	383	447	423	2025	5848	791	1224	1125	2571	1255	4570	4216	150	2361	473	581	876	15089	8475	19994	10446	1082	273	723	442	977	1422	784
UBA3818 MCGC_nov_756	373	951	444	302	446	390	521	718	252	258	445	1013	520	2193	1827	58	794	145	269	296	326	248	406	392	363	93	242	365	334	603	531
UBA7177 MCGC_nov_526	1199	1849	1236	792	813	631	1037	2096	644	854	891	1251	776	1558	1230	190	1247	332	517	678	791	724	720	1264	617	175	408	762	708	1001	541
UBA7177 MCGC_nov_757	882	1810	761	609	682	659	1300	2636	656	670	709	2044	741	2916	2258	160	1671	326	555	877	443	677	945	1107	791	229	514	571	679	1309	597
UBA946 MCGC_nov_328	1228	2213	1135	4304	498	283	2569	16602	4184	3178	9710	3327	1559	1536	1589	288	3506	600	917	1746	535	732	799	1658	1883	544	743	13097	5876	17501	14252
UBA946 MCGC_nov_517	1494	869	1080	144061	1282	722	53208	591668	147190	103612	323023	76136	35694	1244	992	211	420	250	383	322	652	440	694	911	359	171	268	124234	55808	155097	104713
Ruminococcaceae_NOV MCGC_nov_168	9221	17094	5249	3194	4707	1790	555	1281	263	382	2372	5545	2898	5763	3526	244	2259	366	535	1278	305	504	608	823	1878	587	563	265	240	469	416
Ruminococcaceae_NOV MCGC_nov_169	489	776	428	193	249	173	542	1147	261	317	284	879	367	1302	1143	52	720	140	207	281	274	172	446	536	356	91	232	185	326	526	241
Ruminococcaceae_NOV MCGC_nov_208	104	126	50	75	65	102	220	193	78	120	95	202	97	192	166	55	153	42	98	136	148	156	76	150	157	31	77	138	134	205	276
Emergencia MCGC_nov_298	2396	1614	1532	1385	4234	2398	1671	1827	1328	942	825	2521	756	2840	1657	331	1175	1244	475	831	826	892	1051	1269	696	760	623	820	1723	3200	1041
Emergencia MCGC_nov_626	25838	12688	23138	57630	12767	22994	17356	12081	10664	12778	22613	30084	17078	16493	17288	12132	7721	14848	12011	16920	25386	27731	27402	34790	12344	17434	16118	17269	10740	24850	34031
UBA1191 MCGC_nov_432	105	141	108	61	69	51	85	179	56	49	49	65	35	90	90	19	81	31	45	70	69	46	47	96	69	26	60	68	74	91	38
Anaerovoracaceae_NOV MCGC_nov_122	8135	8920	5225	5059	6258	3852	7031	38564	3046	7222	8160	9056	6098	4222	3290	1575	9863	2239	2476	5530	4182	3313	4552	8040	6448	3438	2540	2551	1760	3286	2234
Anaerovoracaceae_NOV MCGC_nov_123	8027	7716	5989	5863	6410	2623	5614	9858	3943	7696	10162	7361	7591	5680	8834	594	5863	1242	1712	2932	4192	3404	4025	8580	2916	925	1538	4866	3386	5888	3483
Anaerovoracaceae_NOV MCGC_nov_145	173	376	163	100	154	121	326	1277	182	236	160	229	160	305	313	84	545	154	217	364	182	162	162	309	1402	308	632	153	151	232	178
Clostridioides difficile	327	196	303	280	176	191	815	462	322	638	380	410	636	181	329	108	161	44	107	141	831	573	399	497	126	134	92	228	247	605	840
Paeniclostridium sordellii	213	104	178	138	103	183	776	398	249	529	354	408	498	383	267	67	243	88	102	145	1023	532	397	519	84	134	100	239	321	646	833
Paraclostridium bifermentans	276	168	113	82	122	217	781	369	241	393	325	354	398	123	235	40	108	39	58	100	800	493	275	470	126	102	90	210	179	489	830
Romboutsia ilealis	462	238	287	172	307	524	887	842	351	707	564	273	641	72	1452	313	2458	430	712	1072	10702	590	492	1218	1014	468	567	406	362	679	1169
CAG-508_NOV MCGC_nov_177	289	335	208	505	533	2160	3381	2339	1072	2840	2316	2061	5356	678	1184	314	2106	621	720	936	6678	4609	3132	4865	2750	1231	1138	1190	1533	3926	5400
Caloranaerobacter azorensis	1030	1201	1597	402	4132	1657	4651	2555	1927	1658	286	246	269	110	708	566	263	1385	506	88	780	405	408	334	169	280	231	144	236	1495	387
Anaerosalibacter_A massiliensis	261	194	162	148	249	312	804	731	282	423	399	406	480	297	256	45	130	53	69	111	586	598	424	491	83	124	91	345	221	504	825
Senegalia MCGC_nov_299	192	193	164	102	147	322	752	425	228	451	357	370	546	164	271	51	105	32	60	111	632	532	365	421	74	98	79	154	220	478	792
UBA7185 MCGC_nov_448	1216	3230	1269	655	1096	907	1076	3431	1085	897	1324	3176	1061	5780	4819	528	3734	765	1399	1829	1508	1627	2382	1633	1989	702	1059	1530	1336	2597	1363
Selenomonadaceae_NOV MCGC_nov_198	82	155	69	65	68	161	113	397	384	222	279	430	177	513	311	84	200	127	153	163	187	232	166	156	85	34	52	111	160	129	109
Paenibacillus amylolyticus	211	64	236	84	86	99	186	88	155	126	73	89	45	63	64	30	29	21	32	49	52	92	76	68	29	34	31	102	95	218	151
Paenibacillus_A barengoltzii	50	31	40	38	43	54	86	199	70	85	48	76	37	50	60	20	40	45	44	47	138	33	63	91	35	15	42	118	107	189	184
51-20 MCGC_nov_736	10	4	2	1	1	7	6	17	6	7	4	5	2	10	5	2	5	5	11	16	26	10	5	23	2	4	7	2	7	8	6
51-20 MCGC_nov_829	92	41	147	103	118	108	111	47	97	97	197	201	198	95	82	73	48	36	69	109	270	159	155	139	59	78	116	288	294	453	260
CAG-267 MCGC_nov_457	39	42	18	11	30	31	25	18	10	21	30	25	21	28	25	6	19	0	14	18	8	12	8	17	5	2	8	17	9	19	15
CAG-267 MCGC_nov_735	5199	2575	4201	4452	2320	4091	2953	2656	3217	4195	4734	4576	3691	1319	3419	54	220	78	89	184	34	28	53	179	194	45	36	41	50	76	29
CAG-495 sp900538765	65	27	29	45	31	28	32	37	34	49	54	39	78	30	62	9	12	8	1	2	4	1	5	11	4	3	4	1	12	15	4
CAG-495 MCGC_nov_458	93	43	60	78	76	52	209	177	150	91	145	173	87	104	129	89	70	148	124	139	168	156	172	136	93	101	160	258	214	300	231
CAG-495 MCGC_nov_641	10196	3647	9677	8970	5792	5907	12939	5190	8325	8928	11650	10700	9539	6555	8899	7	10	2	15	12	7	23	12	25	3	8	7	4	4	8	12
CAG-495 MCGC_nov_642	34	17	6	8	19	10	21	30	18	13	15	16	14	10	14	6	28	10	16	22	41	26	5	60	10	11	9	19	29	33	15
CAG-495 MCGC_nov_828	34	3	5	1	10	9	4	25	10	20	18	24	10	20	19	2	9	7	7	5	43	21	13	14	3	3	4	22	44	61	31
Sphingomonas olei	15921239	1818483	5144155	4615390	946414	4749078	5770076	4045195	1229881	4006781	2091690	3091183	4823686	4428128	4704231	2412306	3989721	468795	2782703	1504548	2137320	3618229	3099145	1709224	1133521	2236125	3505210	3805460	4161748	2454088	1768539
Parasutterella excrementihominis	166464	30496	204570	135323	209119	147020	50013	30439	40476	99114	196719	119358	196040	57778	65812	42256	11416	54159	47099	54802	308857	94104	116765	90565	10718	22262	26259	226564	256877	587449	254209
Parasutterella sp900552195	1614	289	2021	1267	1925	1455	556	330	399	1086	1719	952	1971	633	639	459	149	527	452	555	2644	937	1222	798	111	179	289	2334	2635	4908	2338
Parasutterella MCGC_nov_640	57	23	46	17	46	18	23	25	21	39	27	56	32	34	17	19	84	45	33	55	55	30	16	17	117	39	35	35	42	72	48
Turicimonas muris	32	6	9	7	5	9	10	18	3	10	5	4	5	5	13	1	16	6	12	12	36	25	21	13	8	14	3	26	18	33	27
Citrobacter_A rodentium	261	55	72	71	99	74	67	76	49	88	102	90	73	97	123	21	49	18	33	46	57	22	25	28	34	15	24	38	42	49	33
Enterobacter himalayensis	191	29	38	22	32	19	19	17	11	26	35	39	26	43	9	19	38	15	18	41	71	27	29	37	19	16	6	47	63	77	40
Escherichia coli	117	21	22	31	28	30	24	38	9	38	20	35	30	66	9	6	47	5	14	26	33	17	26	23	68	8	7	24	29	28	18
Escherichia flexneri	273	109	103	137	71	161	104	117	77	108	152	126	97	82	104	34	69	67	73	30	155	65	134	101	108	68	88	113	147	146	114
Escherichia sp000208585	91	22	19	13	27	37	48	39	19	22	19	19	15	13	20	3	8	3	8	3	19	13	4	19	13	14	7	15	4	30	7
Klebsiella pneumoniae	123	56	19	23	26	37	46	90	24	41	24	45	15	56	47	21	29	27	26	24	121	76	37	45	33	21	20	46	90	207	39
Klebsiella variicola	151	34	28	20	7	27	31	32	31	24	24	43	52	58	47	3	46	4	7	12	27	14	6	32	25	14	5	3	3	18	7
Klebsiella_A oxytoca	281	245	117	124	120	66	52	39	56	82	64	80	103	53	63	31	40	44	52	69	94	58	86	62	45	31	56	60	50	73	64
Morganella morganii	65	30	27	25	20	28	24	50	25	32	27	38	24	45	40	24	45	24	42	19	37	24	31	31	20	14	21	42	27	51	42
Proteus mirabilis	175	41	186	82	165	140	98	66	65	137	189	137	187	75	85	49	29	43	54	66	227	97	106	101	16	34	37	176	183	389	217
Muribacter muris	18	21	8	8	13	27	30	44	22	29	47	53	92	35	32	9	31	11	16	20	8	18	15	19	7	6	13	12	16	35	16
Rodentibacter pneumotropicus	542	112	690	208	240	252	356	108	348	237	180	106	81	56	125	0	17	4	0	1	25	36	7	23	6	17	9	23	21	28	16
Rodentibacter heylii	13	0	14	0	14	2	15	9	3	6	13	13	14	8	2	3	17	18	9	20	29	37	12	12	58	13	28	9	7	45	25
Pseudomonas_E fluorescens_BA	2297	834	2450	2120	1397	1441	2990	1318	2013	2324	2714	2524	2374	1648	2041	22	166	42	52	59	49	54	62	80	203	409	52	37	60	91	49
Stenotrophomonas maltophilia_AO	179	63	163	110	147	308	105	72	55	134	122	108	184	158	130	43	38	49	61	55	219	76	94	71	299	226	56	140	142	263	124
Brachyspira MCGC_nov_685	141	83	77	63	101	113	176	255	127	138	93	174	69	298	179	25	106	43	48	87	111	145	122	134	55	64	52	39	75	75	97
Brachyspira MCGC_nov_686	172	20	43	27	38	39	137	51	40	76	54	229	198	247	316	18	21	10	23	32	119	77	46	58	13	46	28	34	39	75	45
Treponema_D MCGC_nov_504	125	68	77	31	78	73	60	100	48	60	37	76	78	119	195	9	30	16	15	21	122	103	62	51	59	19	41	38	80	103	27
Kosmotoga_B pacifica	31	24	25	11	8	7	21	11	3	17	12	16	16	33	38	2	21	3	5	10	63	42	58	136	14	3	11	46	69	120	21
Akkermansia muciniphila	17604	1886	1065	3230	313837	2565171	765445	4271453	9362443	4056135	2456	2881	1659	3650	2253	2177919	362794	3113538	2583045	1712491	4845588	4102066	2877277	1899456	101413	333592	294176	39499	2737937	3194428	290770
Akkermansia muciniphila_A	7520	959	507	693	11530074	95760	27560	151533	351318	150156	1756	184269	1216	1001	918	86092	14535	10042267	100804	167167	141159	151566	104228	51177	4090	141084	11710	2552	108759	87705	132986
Akkermansia sp001580195	76	23	10	21	466	4920	1355	7821	17771	7556	31	26	13	43	27	4395	771	4990	5108	2639	7201	7707	5336	2486	184	470	632	79	5740	4181	421

## Sheet: Fig 2B
Mouse ID	Sex	Housing	Simpson Index
R_F_21	F	22°C	0.913
R_F_22	F	22°C	0.908
R_F_23	F	22°C	0.925
R_F_24	F	22°C	0.845
R_F_30	F	22°C	0.891
R_F_31	F	22°C	0.869
R_M_17	M	22°C	0.933
R_M_18	M	22°C	0.952
R_M_19	M	22°C	0.882
R_M_20	M	22°C	0.864
R_M_25	M	22°C	0.886
R_M_26	M	22°C	0.898
R_M_27	M	22°C	0.902
R_M_28	M	22°C	0.942
R_M_29	M	22°C	0.934
T_F_04	F	30°C	0.794
T_F_05	F	30°C	0.928
T_F_06	F	30°C	0.833
T_F_07	F	30°C	0.841
T_F_08	F	30°C	0.866
T_F_13	F	30°C	0.79
T_F_14	F	30°C	0.806
T_F_15	F	30°C	0.73
T_F_16	F	30°C	0.84
T_M_01	M	30°C	0.904
T_M_02	M	30°C	0.807
T_M_03	M	30°C	0.802
T_M_09	M	30°C	0.812
T_M_10	M	30°C	0.834
T_M_11	M	30°C	0.863
T_M_12	M	30°C	0.802

## Sheet: Fig 2C
Mouse ID	Sex	Housing	Shannon Index
R_F_21	F	22°C	3.471
R_F_22	F	22°C	3.806
R_F_23	F	22°C	3.639
R_F_24	F	22°C	3.004
R_F_30	F	22°C	3.297
R_F_31	F	22°C	3.058
R_M_17	M	22°C	3.766
R_M_18	M	22°C	4.166
R_M_19	M	22°C	3.152
R_M_20	M	22°C	3.203
R_M_25	M	22°C	3.304
R_M_26	M	22°C	3.519
R_M_27	M	22°C	3.381
R_M_28	M	22°C	3.884
R_M_29	M	22°C	3.712
T_F_04	F	30°C	2.391
T_F_05	F	30°C	3.825
T_F_06	F	30°C	2.551
T_F_07	F	30°C	2.81
T_F_08	F	30°C	3.092
T_F_13	F	30°C	2.645
T_F_14	F	30°C	2.659
T_F_15	F	30°C	2.437
T_F_16	F	30°C	3.138
T_M_01	M	30°C	3.508
T_M_02	M	30°C	2.588
T_M_03	M	30°C	2.583
T_M_09	M	30°C	2.786
T_M_10	M	30°C	2.823
T_M_11	M	30°C	3.063
T_M_12	M	30°C	2.634

## Sheet: Fig 2D
Mouse ID	Sex	Housing	Akkermansia muciniphila (%)
R_F_21	F	22°C	0.0160088
R_F_22	F	22°C	0.00200086
R_F_23	F	22°C	0.00100056
R_F_24	F	22°C	0.00400172
R_F_30	F	22°C	0.378121
R_F_31	F	22°C	3.16104
R_M_17	M	22°C	0.915962
R_M_18	M	22°C	5.12128
R_M_19	M	22°C	11.9644
R_M_20	M	22°C	5.10062
R_M_25	M	22°C	0.0020009
R_M_26	M	22°C	0.00200108
R_M_27	M	22°C	0.00200096
R_M_28	M	22°C	0.00400188
R_M_29	M	22°C	0.0020011
T_F_04	F	30°C	4.25496
T_F_05	F	30°C	0.56626
T_F_06	F	30°C	3.56246
T_F_07	F	30°C	3.97235
T_F_08	F	30°C	1.91973
T_F_13	F	30°C	3.80267
T_F_14	F	30°C	4.79106
T_F_15	F	30°C	3.14939
T_F_16	F	30°C	1.61574
T_M_01	M	30°C	0.158087
T_M_02	M	30°C	0.50019
T_M_03	M	30°C	0.375139
T_M_09	M	30°C	0.0550193
T_M_10	M	30°C	4.01533
T_M_11	M	30°C	2.53185
T_M_12	M	30°C	0.268161

## Sheet: Fig 2E
*column naming conventions according to ALDEx2 manual (https://www.bioconductor.org/packages/devel/bioc/vignettes/ALDEx2/inst/doc/ALDEx2_vignette.html)
species	n.pos	n.neg	rab.all	rab.win.RT	rab.win.TN	diff.btw	diff.win	effect	overlap	we.ep	we.eBH	wi.ep	wi.eBH	abs.effect	Domain	Phylum	Class	Order	Family	Genus	Species
CAG-485 sp002491945	15	16	-2.478	6.135	-3.533	-9.814	1.465	-6.633	7.31e-05	1.5e-21	7.95e-20	6.66e-09	1.76e-07	6.633	Bacteria	Bacteroidota	Bacteroidia	Bacteroidales	Muribaculaceae	CAG-485	CAG-485 sp002491945
Muribaculaceae_NOV MCGC_nov_158	15	16	-2.158	6.267	-3.803	-9.815	1.627	-5.955	7.31e-05	8.04e-21	2.13e-19	6.66e-09	1.76e-07	5.955	Bacteria	Bacteroidota	Bacteroidia	Bacteroidales	Muribaculaceae	Muribaculaceae_NOV	Muribaculaceae_NOV MCGC_nov_158
UBA3700_NOV MCGC_nov_148	15	16	-2.561	-7.126	2.848	9.76	2.601	3.674	0.004165	3.05e-13	5.39e-12	1.33e-08	2.35e-07	3.674	Bacteria	Firmicutes_A	Clostridia	4C28d-15	UBA3700	UBA3700_NOV	UBA3700_NOV MCGC_nov_148
UBA11940 MCGC_nov_631	15	16	-3.038	-6.063	1.388	7.379	3.108	2.173	0.01873	1.17e-08	1.03e-07	7.99e-08	1.06e-06	2.173	Bacteria	Firmicutes_A	Clostridia	4C28d-15	CAG-727	UBA11940	UBA11940 MCGC_nov_631
UBA11940 MCGC_nov_823	15	16	0.1532	2.854	-3.782	-6.118	2.648	-2.053	0.02706	1.56e-08	1.18e-07	2e-07	2.12e-06	2.053	Bacteria	Firmicutes_A	Clostridia	4C28d-15	CAG-727	UBA11940	UBA11940 MCGC_nov_823
Paramuribaculum MCGC_nov_669	15	16	0.9071	-1.134	4.355	4.74	2.192	2.148	0.03538	6.12e-09	8.11e-08	3e-07	2.65e-06	2.148	Bacteria	Bacteroidota	Bacteroidia	Bacteroidales	Muribaculaceae	Paramuribaculum	Paramuribaculum MCGC_nov_669
UBA3282 MCGC_nov_713	15	16	-0.9637	-4.273	2.278	6.615	2.817	2.347	0.03642	1.05e-08	1.03e-07	4.46e-07	2.96e-06	2.347	Bacteria	Firmicutes_A	Clostridia	Lachnospirales	Lachnospiraceae	UBA3282	UBA3282 MCGC_nov_713
CAG-1435 MCGC_nov_827	15	16	-3.203	1.211	-5.875	-6.551	2.765	-2.14	0.03434	6.06e-08	4.02e-07	4.49e-07	2.98e-06	2.14	Bacteria	Firmicutes_A	Clostridia	4C28d-15	CAG-314	CAG-1435	CAG-1435 MCGC_nov_827
UBA3282 sp003611805	15	16	-1.132	-2.031	3.432	4.636	4.354	1.208	0.06979	4.43e-05	0.0002134	8.04e-06	4.49e-05	1.208	Bacteria	Firmicutes_A	Clostridia	Lachnospirales	Lachnospiraceae	UBA3282	UBA3282 sp003611805
CAG-873 MCGC_nov_842	15	16	6.156	5.125	7.402	2.032	1.157	1.555	0.07284	1.91e-06	1.12e-05	9.28e-06	4.92e-05	1.555	Bacteria	Bacteroidota	Bacteroidia	Bacteroidales	Muribaculaceae	CAG-873	CAG-873 MCGC_nov_842
UBA3282 MCGC_nov_782	15	16	1.512	3.708	0.1831	-3.302	2.828	-1.126	0.09271	5e-05	0.0002208	3.45e-05	0.0001648	1.126	Bacteria	Firmicutes_A	Clostridia	Lachnospirales	Lachnospiraceae	UBA3282	UBA3282 MCGC_nov_782
UBA3700 MCGC_nov_628	15	16	-1.188	3.162	-5.454	-7.732	4.799	-1.413	0.1113	5.3e-06	2.81e-05	5.46e-05	0.0002394	1.413	Bacteria	Firmicutes_A	Clostridia	4C28d-15	UBA3700	UBA3700	UBA3700 MCGC_nov_628
CAG-552_NOV MCGC_nov_240	15	16	-5.427	-4.499	-5.967	-1.934	2.759	-0.6813	0.1186	0.005012	0.01265	9.52e-05	0.0003764	0.6813	Bacteria	Firmicutes_A	Clostridia	4C28d-15	CAG-552	CAG-552_NOV	CAG-552_NOV MCGC_nov_240
Oscillibacter MCGC_nov_332	15	16	-2.86	-1.716	-3.47	-1.381	1.679	-0.7923	0.1186	0.001626	0.004607	0.0001218	0.0004631	0.7923	Bacteria	Firmicutes_A	Clostridia	Oscillospirales	Oscillospiraceae	Oscillibacter	Oscillibacter MCGC_nov_332
TF01-11 MCGC_nov_810	15	16	-3.626	3.279	-4.813	-6.527	6.088	-1.011	0.1448	0.0007293	0.002416	0.0004316	0.001469	1.011	Bacteria	Firmicutes_A	Clostridia	Lachnospirales	Lachnospiraceae	TF01-11	TF01-11 MCGC_nov_810
UMGS1004 MCGC_nov_629	15	16	-7.438	-8.378	-4.412	3.657	3.883	0.8234	0.1427	0.001603	0.00458	0.0004799	0.001563	0.8234	Bacteria	Firmicutes_A	Clostridia	Christensenellales	Borkfalkiaceae	UMGS1004	UMGS1004 MCGC_nov_629
COE1 sp002490665	15	16	-0.6653	-1.528	1.483	2.735	2.83	0.9869	0.154	0.0003156	0.001287	0.0006617	0.002046	0.9869	Bacteria	Firmicutes_A	Clostridia	Lachnospirales	Lachnospiraceae	COE1	COE1 sp002490665
Lachnospiraceae_NOV MCGC_nov_182	15	16	-3.264	-0.7746	-3.724	-3.371	2.753	-0.9849	0.1604	0.000656	0.002312	0.0008829	0.002493	0.9849	Bacteria	Firmicutes_A	Clostridia	Lachnospirales	Lachnospiraceae	Lachnospiraceae_NOV	Lachnospiraceae_NOV MCGC_nov_182
Lachnospiraceae_NOV MCGC_nov_231	15	16	-5.066	-5.534	-4.72	0.8613	1.302	0.5992	0.1635	0.01961	0.04157	0.0009484	0.002622	0.5992	Bacteria	Firmicutes_A	Clostridia	Lachnospirales	Lachnospiraceae	Lachnospiraceae_NOV	Lachnospiraceae_NOV MCGC_nov_231
UBA9475 MCGC_nov_348	15	16	0.6695	-0.09863	2.16	1.874	1.815	0.9128	0.1665	0.0005891	0.002226	0.001156	0.003002	0.9128	Bacteria	Firmicutes_A	Clostridia	Oscillospirales	Oscillospiraceae	UBA9475	UBA9475 MCGC_nov_348
Duncaniella MCGC_nov_737	15	16	8.732	8.077	9.22	1.171	1.149	0.9044	0.1781	0.002571	0.006812	0.001253	0.003172	0.9044	Bacteria	Bacteroidota	Bacteroidia	Bacteroidales	Muribaculaceae	Duncaniella	Duncaniella MCGC_nov_737
Paramuribaculum MCGC_nov_671	15	16	6.551	5.767	6.855	1.084	1.431	0.6956	0.2104	0.01116	0.02572	0.004816	0.01111	0.6956	Bacteria	Bacteroidota	Bacteroidia	Bacteroidales	Muribaculaceae	Paramuribaculum	Paramuribaculum MCGC_nov_671
Akkermansia muciniphila	15	16	3.177	-3.649	5.347	6.762	5.91	0.9318	0.2031	0.001292	0.004025	0.004838	0.01115	0.9318	Bacteria	Verrucomicrobiota	Verrucomicrobiae	Verrucomicrobiales	Akkermansiaceae	Akkermansia	Akkermansia muciniphila
TF01-11 MCGC_nov_618	15	16	-3.589	-2.031	-4.429	-2.271	2.593	-0.6822	0.2279	0.01372	0.0303	0.008597	0.01895	0.6822	Bacteria	Firmicutes_A	Clostridia	Lachnospirales	Lachnospiraceae	TF01-11	TF01-11 MCGC_nov_618
CAG-485 sp002362485	15	16	7.075	6.454	7.643	1.217	1.769	0.6466	0.2425	0.00629	0.01515	0.01046	0.02199	0.6466	Bacteria	Bacteroidota	Bacteroidia	Bacteroidales	Muribaculaceae	CAG-485	CAG-485 sp002362485
COE1 sp002358575	15	16	5.026	5.699	1.313	-1.475	7.196	-0.2924	0.226	0.06787	0.1058	0.01164	0.0237	0.2924	Bacteria	Firmicutes_A	Clostridia	Lachnospirales	Lachnospiraceae	COE1	COE1 sp002358575
Angelakisella MCGC_nov_701	15	16	-0.7514	-2.706	0.1702	2.153	2.235	0.749	0.2406	0.03016	0.0592	0.01344	0.02548	0.749	Bacteria	Firmicutes_A	Clostridia	Oscillospirales	Ruminococcaceae	Angelakisella	Angelakisella MCGC_nov_701
Oscillibacter MCGC_nov_334	15	16	1.618	0.4303	1.849	1.421	2.159	0.5821	0.2323	0.0343	0.06295	0.0135	0.02556	0.5821	Bacteria	Firmicutes_A	Clostridia	Oscillospirales	Oscillospiraceae	Oscillibacter	Oscillibacter MCGC_nov_334
Akkermansia muciniphila_A	15	16	0.6374	-3.485	1.294	3.127	5.864	0.5895	0.251	0.03416	0.06296	0.01752	0.03201	0.5895	Bacteria	Verrucomicrobiota	Verrucomicrobiae	Verrucomicrobiales	Akkermansiaceae	Akkermansia	Akkermansia muciniphila_A
Lachnospiraceae_NOV MCGC_nov_178	15	16	-4.524	-6.167	-2.411	1.532	3.72	0.4062	0.2685	0.421	0.4958	0.0355	0.06265	0.4062	Bacteria	Firmicutes_A	Clostridia	Lachnospirales	Lachnospiraceae	Lachnospiraceae_NOV	Lachnospiraceae_NOV MCGC_nov_178
Oscillospiraceae_NOV MCGC_nov_209	15	16	2.191	1.555	2.884	1.301	2.476	0.4863	0.2882	0.0602	0.09668	0.04416	0.0755	0.4863	Bacteria	Firmicutes_A	Clostridia	Oscillospirales	Oscillospiraceae	Oscillospiraceae_NOV	Oscillospiraceae_NOV MCGC_nov_209
Blautia_A sp900551075	15	16	-1.422	-2.89	-0.8898	1.906	4.189	0.3978	0.3177	0.1681	0.2284	0.09262	0.152	0.3978	Bacteria	Firmicutes_A	Clostridia	Lachnospirales	Lachnospiraceae	Blautia_A	Blautia_A sp900551075
COE1 MCGC_nov_582	15	16	-4.304	-4.959	-4.091	1.022	4.932	0.2341	0.3281	0.0458	0.07829	0.1051	0.1677	0.2341	Bacteria	Firmicutes_A	Clostridia	Lachnospirales	Lachnospiraceae	COE1	COE1 MCGC_nov_582
UBA9475 MCGC_nov_540	15	16	3.583	3.746	3.268	-0.6416	1.615	-0.3816	0.3323	0.0494	0.08182	0.1187	0.1855	0.3816	Bacteria	Firmicutes_A	Clostridia	Oscillospirales	Oscillospiraceae	UBA9475	UBA9475 MCGC_nov_540
CAG-95 MCGC_nov_793	15	16	-0.7352	0.4249	-2.259	-1.243	3.571	-0.3723	0.3569	0.131	0.1827	0.1751	0.244	0.3723	Bacteria	Firmicutes_A	Clostridia	Lachnospirales	Lachnospiraceae	CAG-95	CAG-95 MCGC_nov_793
UBA3282 MCGC_nov_783	15	16	0.4685	0.3865	1.585	0.967	2.903	0.3594	0.3611	0.1207	0.1729	0.1748	0.2441	0.3594	Bacteria	Firmicutes_A	Clostridia	Oscillospirales	Oscillospiraceae	Oscillibacter	Oscillibacter MCGC_nov_256
Oscillibacter MCGC_nov_256	15	16	2.277	2.822	1.659	-0.8474	2.243	-0.3074	0.3569	0.5198	0.5989	0.1754	0.2441	0.3074	Bacteria	Firmicutes_A	Clostridia	Lachnospirales	Lachnospiraceae	UBA3282	UBA3282 MCGC_nov_783
UBA3700_NOV MCGC_nov_146	15	16	-6.067	-5.136	-6.14	-1.319	3.895	-0.3012	0.3552	0.02388	0.04867	0.1762	0.246	0.3012	Bacteria	Firmicutes_A	Clostridia	4C28d-15	UBA3700	UBA3700_NOV	UBA3700_NOV MCGC_nov_146
UMGS268 MCGC_nov_751	15	16	1.574	2.194	0.2001	-1.21	3.387	-0.3389	0.3563	0.2685	0.3309	0.1824	0.2467	0.3389	Bacteria	Firmicutes	Bacilli	Acholeplasmatales	Anaeroplasmataceae	UMGS268	UMGS268 MCGC_nov_751
1XD8-76 MCGC_nov_287	15	16	1.913	1.528	2.27	0.5929	2.03	0.2573	0.3531	0.113	0.1664	0.1884	0.251	0.2573	Bacteria	Firmicutes_A	Clostridia	Lachnospirales	Lachnospiraceae	1XD8-76	1XD8-76 MCGC_nov_287
Eubacterium_G MCGC_nov_419	15	16	-0.8678	-0.5379	-1.427	-1.076	3.482	-0.2994	0.3667	0.1865	0.2472	0.2175	0.2785	0.2994	Bacteria	Firmicutes_A	Clostridia	Lachnospirales	Lachnospiraceae	Eubacterium_G	Eubacterium_G MCGC_nov_419
COE1 sp000403215	15	16	-2.364	-2.138	-2.62	-0.9536	2.541	-0.3349	0.3611	0.04269	0.07533	0.2257	0.2854	0.3349	Bacteria	Firmicutes_A	Clostridia	Lachnospirales	Lachnospiraceae	COE1	COE1 sp000403215
Lachnospiraceae_NOV MCGC_nov_220	15	16	-3.476	-4.539	-2.357	0.8444	3.036	0.2539	0.4006	0.7934	0.841	0.3991	0.4818	0.2539	Bacteria	Firmicutes_A	Clostridia	Lachnospirales	Lachnospiraceae	Lachnospiraceae_NOV	Lachnospiraceae_NOV MCGC_nov_220
COE1 sp003513705	15	16	0.8746	1.136	0.5297	-0.5491	2.064	-0.2695	0.411	0.3225	0.3884	0.4161	0.4928	0.2695	Bacteria	Firmicutes_A	Clostridia	Lachnospirales	Lachnospiraceae	COE1	COE1 sp003513705
Acetatifactor MCGC_nov_796	15	16	-2.985	-2.471	-3.539	-0.7285	3.445	-0.1692	0.4115	0.9567	0.9693	0.4206	0.4957	0.1692	Bacteria	Firmicutes_A	Clostridia	Lachnospirales	Lachnospiraceae	Acetatifactor	Acetatifactor MCGC_nov_796
Lachnospiraceae_NOV MCGC_nov_180	15	16	-5.316	-5.696	-5.258	0.3776	1.972	0.1155	0.4214	0.611	0.6773	0.4542	0.5252	0.1155	Bacteria	Firmicutes_A	Clostridia	Lachnospirales	Lachnospiraceae	Lachnospiraceae_NOV	Lachnospiraceae_NOV MCGC_nov_180
COE1 MCGC_nov_590	15	16	-0.8061	-0.8404	-0.7964	0.3697	2.231	0.1426	0.4427	0.2483	0.3133	0.6074	0.6826	0.1426	Bacteria	Firmicutes_A	Clostridia	Lachnospirales	Lachnospiraceae	COE1	COE1 MCGC_nov_590
UBA7182 MCGC_nov_266	15	16	-0.523	-0.3004	-0.6181	0.2331	2.455	0.09157	0.449	0.6049	0.6749	0.6434	0.7105	0.09157	Bacteria	Firmicutes_A	Clostridia	Lachnospirales	Lachnospiraceae	UBA7182	UBA7182 MCGC_nov_266
14-2 sp000403255	15	16	0.1758	0.1758	0.751	0.3053	2.195	0.2349	0.4683	0.2282	0.295	0.727	0.7863	0.2349	Bacteria	Firmicutes_A	Clostridia	Lachnospirales	Lachnospiraceae	14-2	14-2 sp000403255
UBA3282 MCGC_nov_780	15	16	1.987	1.868	2.123	0.07715	1.092	0.05896	0.4677	0.7049	0.7624	0.811	0.8494	0.05896	Bacteria	Firmicutes_A	Clostridia	Lachnospirales	Lachnospiraceae	UBA3282	UBA3282 MCGC_nov_780
Sphingomonas olei	15	16	5.701	5.682	5.856	0.1213	1.558	0.06162	0.4781	0.9216	0.9578	0.8214	0.8555	0.06162	Bacteria	Proteobacteria	Alphaproteobacteria	Sphingomonadales	Sphingomonadaceae	Sphingomonas	Sphingomonas olei
Acetatifactor MCGC_nov_721	15	16	-1.671	-1.71	-1.644	0.00875	1.102	0.002767	0.4932	0.08535	0.1292	0.9695	0.9754	0.002767	Bacteria	Firmicutes_A	Clostridia	Lachnospirales	Lachnospiraceae	Acetatifactor	Acetatifactor MCGC_nov_721
Oscillibacter MCGC_nov_333	15	16	0.9438	0.9787	0.8988	0.06065	2.516	0.02036	0.4901	0.9703	0.9704	0.9847	0.9881	0.02036	Bacteria	Firmicutes_A	Clostridia	Oscillospirales	Oscillospiraceae	Oscillibacter	Oscillibacter MCGC_nov_333

## Sheet: Fig 2F
Mouse	Housing	Sex	Treatment	Minutes Elapsed	Experiment
1	22°C	F	Vehicle + Abx	104	1
2	22°C	F	Vehicle + Abx	134	1
3	22°C	F	Vehicle + Abx	176	1
4	22°C	F	Vehicle + Abx	130	1
5	22°C	F	Vehicle + Abx	130	1
6	22°C	F	Vehicle + Abx	175	1
7	22°C	F	Vehicle + Abx	129	1
8	30°C	F	Vehicle + Abx	212	1
9	30°C	F	Vehicle + Abx	227	1
10	30°C	F	Vehicle + Abx	139	1
11	30°C	F	Vehicle + Abx	193	1
12	30°C	F	Vehicle + Abx	192	1
13	30°C	F	Vehicle + Abx	177	1
14	30°C	F	Vehicle + Abx	177	1
15	30°C	F	Vehicle + Abx	221	1
16	30°C	M	Vehicle	128	1
17	30°C	M	Vehicle	156	1
18	30°C	M	Vehicle	170	1
19	30°C	M	Vehicle	185	1
20	30°C	M	Vehicle	182	1
21	30°C	M	Vehicle	137	1
22	30°C	M	Vehicle	152	1
23	22°C	M	Vehicle	109	1
24	22°C	M	Vehicle	139	1
25	22°C	M	Vehicle	122	1
26	22°C	M	Vehicle	137	1
27	22°C	M	Vehicle + Abx	238	2
28	22°C	M	Vehicle + Abx	120	2
29	22°C	M	Vehicle + Abx	134	2
30	22°C	M	Vehicle + Abx	192	2
31	22°C	F	Vehicle + Abx	155	2
32	22°C	F	Vehicle + Abx	125	2
33	22°C	F	Vehicle + Abx	154	2
34	22°C	F	Vehicle + Abx	229	2
35	22°C	F	Vehicle	221	2
36	22°C	F	Vehicle	130	2
37	22°C	F	Vehicle	175	2
38	22°C	F	Vehicle	130	2
39	22°C	F	Vehicle	184	2
40	22°C	F	Vehicle	108	2
41	22°C	F	Vehicle	198	2
43	30°C	M	Vehicle + Abx	324	2
44	30°C	F	Vehicle + Abx	345	2
45	30°C	F	Vehicle + Abx	225	2
46	30°C	F	Vehicle + Abx	210	2
47	30°C	F	Vehicle	277	2
48	30°C	F	Vehicle	247	2
49	30°C	F	Vehicle	217	2
50	30°C	F	Vehicle + Abx	330	3
51	30°C	F	Vehicle + Abx	270	3
52	30°C	F	Vehicle + Abx	330	3
53	30°C	F	Vehicle + Abx	269	3
54	30°C	M	Vehicle	318	3
55	30°C	M	Vehicle	182	3
56	30°C	M	Vehicle	230	3
57	30°C	M	Vehicle	185	3
58	30°C	M	Vehicle	212	3
59	30°C	M	Vehicle + Abx	215	3
60	30°C	M	Vehicle + Abx	333	3
61	30°C	M	Vehicle + Abx	170	3
62	30°C	M	Vehicle + Abx	241	3
63	30°C	M	Vehicle + Abx	181	3
64	30°C	M	Vehicle + Abx	240	3
65	30°C	F	Vehicle	177	3
66	30°C	F	Vehicle	131	3
67	30°C	F	Vehicle	206	3
68	22°C	F	Vehicle	161	3
69	22°C	F	Vehicle	102	3
70	22°C	M	Vehicle	235	3
71	22°C	M	Vehicle + Abx	160	3
72	22°C	M	Vehicle + Abx	129	3
73	22°C	M	Vehicle	82	3
74	22°C	M	Vehicle + Abx	220	3
75	22°C	F	Vehicle + Abx	126	3
76	22°C	F	Vehicle + Abx	169	3
77	22°C	F	Vehicle + Abx	185	3
78	22°C	F	Vehicle + Abx	186	3
79	22°C	F	Vehicle + Abx	153	3

## Sheet: Fig 2G
Mouse	Housing	Sex	ng Serotonin per gram feces
1	30°C	F	242.485
2	30°C	F	652.015
3	30°C	F	297.738
4	30°C	F	371.414
5	30°C	M	211.304
6	30°C	M	288.939
7	30°C	M	583.014
8	30°C	M	349.123
9	22°C	F	738.327
10	22°C	F	391.678
11	22°C	F	511.913
12	22°C	F	451.306
13	22°C	M	479.07
14	22°C	M	147.001
15	22°C	M	166.285
16	22°C	M	350.867
17	30°C	M	461.054
18	30°C	M	762.438
19	30°C	F	660.705
20	30°C	F	481.799
21	30°C	F	427.042
22	30°C	F	638.625
23	30°C	F	630.65
24	30°C	F	942.919
25	30°C	F	492.529
26	30°C	M	1321.74
27	30°C	M	1394.3
28	22°C	F	739.224
29	22°C	F	601.437
30	22°C	F	973.737
31	22°C	F	707.433
32	22°C	F	505.875
33	22°C	M	637.43
34	22°C	M	622.794
35	22°C	M	698.326
36	22°C	M	750.877
