# Supplementary material for: Temperature-dependent differences in mouse gut motility are mediated by stress
Source: Lab Anim (NY). 2024 May 28;53(6):148–59. doi: 10.1038/s41684-024-01376-5 (PMC11147774; doi:10.1038/s41684-024-01376-5)
Supplement: Supplementary file 7 — Statistical source data for Fig. 3. [file 41684_2024_1376_MOESM7_ESM.xlsx]

## Sheet: Fig 3C
Mouse	Sex	Rearing Temperature	Acclimation Temperature	Treatment	Change in WGTT	Experiment
1	M	30°C	22°C	30°C >> 22°C	-37	1
2	M	30°C	22°C	30°C >> 22°C	-51	1
3	M	30°C	30°C	30°C >> 30°C	-1	1
4	M	30°C	30°C	30°C >> 30°C	9	1
5	M	30°C	30°C	30°C >> 30°C	-29	1
6	M	30°C	22°C	30°C >> 22°C	-59	1
7	M	30°C	22°C	30°C >> 22°C	-62	1
8	M	30°C	22°C	30°C >> 22°C	-32	1
9	M	30°C	22°C	30°C >> 22°C	-30	1
10	F	30°C	22°C	30°C >> 22°C	-42	1
11	F	30°C	30°C	30°C >> 30°C	6	1
12	F	30°C	30°C	30°C >> 30°C	-25	1
13	F	30°C	30°C	30°C >> 30°C	-51	2
14	F	30°C	30°C	30°C >> 30°C	11	2
15	F	30°C	30°C	30°C >> 30°C	27	2
16	M	30°C	22°C	30°C >> 22°C	-74	2
17	M	30°C	22°C	30°C >> 22°C	-224	2
18	F	30°C	22°C	30°C >> 22°C	-11	2
19	F	30°C	22°C	30°C >> 22°C	-160	2
20	F	30°C	22°C	30°C >> 22°C	-100	2
21	M	30°C	22°C	30°C >> 22°C	-55	2
22	M	30°C	22°C	30°C >> 22°C	-10	2
23	M	30°C	22°C	30°C >> 22°C	-41	2
24	M	30°C	30°C	30°C >> 30°C	-11	2
25	M	30°C	30°C	30°C >> 30°C	-10	2
26	M	30°C	30°C	30°C >> 30°C	34	2
27	M	30°C	30°C	30°C >> 30°C	35	2
28	M	30°C	22°C	30°C >> 22°C	-74	3
29	M	30°C	22°C	30°C >> 22°C	-76	3
30	M	30°C	22°C	30°C >> 22°C	-104	3
31	F	30°C	22°C	30°C >> 22°C	-42	3
32	F	30°C	30°C	30°C >> 30°C	16	3
33	F	30°C	30°C	30°C >> 30°C	-29	3
34	M	30°C	30°C	30°C >> 30°C	-5	3
35	M	30°C	30°C	30°C >> 30°C	-22	3
36	M	30°C	30°C	30°C >> 30°C	25	3

## Sheet: Fig 3D
Mouse	Sex	Rearing Temperature	Acclimation Temperature	Treatment	Change in WGTT	Experiment
1	F	22°C	22°C	22°C >> 22°C	42	1
2	F	22°C	22°C	22°C >> 22°C	-14	1
3	F	22°C	22°C	22°C >> 22°C	3	1
4	F	22°C	30°C	22°C >> 30°C	17	1
5	F	22°C	30°C	22°C >> 30°C	101	1
6	M	22°C	30°C	22°C >> 30°C	31	1
7	M	22°C	22°C	22°C >> 22°C	-37	1
8	M	22°C	22°C	22°C >> 22°C	-7	1
9	M	22°C	30°C	22°C >> 30°C	17	1
10	M	22°C	30°C	22°C >> 30°C	96	1
11	F	22°C	22°C	22°C >> 22°C	42	2
12	F	22°C	22°C	22°C >> 22°C	-2	2
13	F	22°C	22°C	22°C >> 22°C	-2	2
14	M	22°C	30°C	22°C >> 30°C	15	2
15	M	22°C	30°C	22°C >> 30°C	-14	2
16	F	22°C	30°C	22°C >> 30°C	31	2
17	F	22°C	30°C	22°C >> 30°C	22	2
18	F	22°C	30°C	22°C >> 30°C	77	2
19	F	22°C	30°C	22°C >> 30°C	48	2
20	M	22°C	22°C	22°C >> 22°C	-25	2
21	M	22°C	22°C	22°C >> 22°C	-28	3
22	M	22°C	22°C	22°C >> 22°C	17	3
23	F	22°C	22°C	22°C >> 22°C	17	3
24	F	22°C	22°C	22°C >> 22°C	16	3
25	F	22°C	30°C	22°C >> 30°C	90	3
26	F	22°C	30°C	22°C >> 30°C	0	3
27	F	22°C	30°C	22°C >> 30°C	75	3
28	M	22°C	30°C	22°C >> 30°C	94	3
29	M	22°C	30°C	22°C >> 30°C	4	3
30	M	22°C	30°C	22°C >> 30°C	35	3
31	M	22°C	30°C	22°C >> 30°C	49	3
