# Supplementary material for: Temperature-dependent differences in mouse gut motility are mediated by stress
Source: Lab Anim (NY). 2024 May 28;53(6):148–59. doi: 10.1038/s41684-024-01376-5 (PMC11147774; doi:10.1038/s41684-024-01376-5)
Supplement: Supplementary file 8 — Statistical source data for Fig. 4. [file 41684_2024_1376_MOESM8_ESM.xlsx]

## Sheet: Fig 4
Mouse	Experiment	Sex	Housing	Mean Velocity (mm/sec)	Mean Duration (sec)	Mean Length (mm)
1	1	M	22°C	0.184	73.8783	6.61667
2	1	M	30°C	0.1899	63.545	9.31
3	2	M	22°C	0.128375	79.6525	9.9
4	2	M	30°C	0.1181	41.62	6.51
5	3	F	22°C	0.313765	39.3082	10.9529
6	3	F	30°C	0.135308	55.5785	6.46154
7	4	M	22°C	0.189923	51.6023	9.13077
8	4	F	30°C	0.0965714	41.6371	3.57143
9	5	F	22°C	0.0963333	41.7917	3.46667
10	5	F	30°C	0.104933	45.5833	3.72667
