# Supplementary material for: Temperature-dependent differences in mouse gut motility are mediated by stress
Source: Lab Anim (NY). 2024 May 28;53(6):148–59. doi: 10.1038/s41684-024-01376-5 (PMC11147774; doi:10.1038/s41684-024-01376-5)
Supplement: Supplementary file 9 — Statistical source data for Fig. 5. [file 41684_2024_1376_MOESM9_ESM.xlsx]

## Sheet: Fig 5B
Mouse	Housing	Sex	Corticosterone (ng/mL)	Experiment
1	30°C	M	118.686	1
2	30°C	M	76.45	1
3	30°C	M	75.732	1
4	30°C	M	113.04	1
5	22°C	M	42.72	1
6	22°C	M	51.635	1
7	22°C	M	121.962	1
8	22°C	M	200.247	1
9	30°C	F	14.112	1
10	30°C	F	139.14	1
11	30°C	F	203.705	1
12	30°C	F	211.321	1
13	22°C	F	36.38	1
14	22°C	F	348.691	1
15	22°C	F	286.594	1
16	22°C	F	288.497	1
17	22°C	F	122.039	2
18	22°C	F	349.833	2
19	22°C	F	416.393	2
20	30°C	F	51.538	2
21	30°C	F	131.759	2
22	30°C	F	98.153	2
23	30°C	M	136.75	2
24	30°C	M	118.049	2
25	30°C	M	75.116	2
26	22°C	M	95.216	2
27	22°C	M	208.198	2
28	22°C	M	208.178	2
29	22°C	M	203.17	2
30	22°C	M	226.537	2
31	30°C	M	18.796	2
32	30°C	M	10.064	2
33	30°C	M	79.986	3
34	22°C	M	127.301	3
35	22°C	M	112.534	3
36	30°C	M	71.338	3
37	22°C	M	246.836	3
38	30°C	F	18.988	3
39	22°C	F	21.73	3
40	30°C	F	134.528	3
41	22°C	F	540.289	3
42	30°C	F	155.364	3
43	22°C	F	357.554	3

## Sheet: Fig 5C
Mouse	Housing	Sex	ACTH (pg/uL)	Experiment
1	30°C	M	5170.66	2
2	30°C	M	4884.92	2
3	30°C	M	6168.28	2
4	22°C	M	6149.16	2
5	22°C	M	6428.1	2
6	22°C	M	5753.18	2
7	22°C	M	5695.08	2
8	22°C	M	5498.24	2
9	30°C	M	5723.98	2
10	30°C	M	5720.56	2
11	22°C	F	3461.46	2
12	22°C	F	4070.87	2
13	30°C	F	3295.04	2
14	30°C	F	3461.46	2
15	30°C	F	3896.46	2
16	22°C	F	3461.46	1
17	22°C	F	4966.12	1
18	22°C	F	4070.87	1
19	30°C	F	3295.04	1
20	30°C	F	3461.46	1
21	30°C	F	3896.46	1
22	30°C	M	5007.18	1
23	30°C	M	4754.82	1
24	30°C	M	5115.67	1
25	22°C	M	5494.37	1
26	22°C	M	5602.2	1
27	22°C	M	5033.72	1
28	22°C	M	5207.47	1
29	22°C	M	5048.47	1
30	30°C	M	4978.98	1
31	30°C	M	4954.78	1

## Sheet: Fig 5D
Mouse	File ID	Sex	Housing	Total Fluorescence Left PVH	Total Fluorescence Right PVH	Total Fluorescence
1	7_10_1	F	22°C	8437.57	8436.56	16874.1
2	9_9_3	F	22°C	5014.28	7737.73	12752
3	7_10_1	F	30°C	570.157	685.224	1255.38
4	8_11_2	F	30°C	1627.17	795.987	2423.15
5	9_9_1	F	30°C	2448.79	4626.45	7075.24
6	1_6_3	F	22°C	4840.79	3619.41	8460.19
7	2_8_2	F	22°C	11544.2	6776.78	18321
8	3_6_1	F	22°C	5097.93	7828.59	12926.5
9	1_11_1	F	30°C	6953.61	5925.32	12878.9
10	2_4_1	F	30°C	6673.82	5502.38	12176.2
11	3_4_1	F	30°C	3063.14	2945.99	6009.14
