# Supplementary material for: Temperature-dependent differences in mouse gut motility are mediated by stress
Source: Lab Anim (NY). 2024 May 28;53(6):148–59. doi: 10.1038/s41684-024-01376-5 (PMC11147774; doi:10.1038/s41684-024-01376-5)
Supplement: Supplementary file 10 — Statistical source data for Fig. 6. [file 41684_2024_1376_MOESM10_ESM.xlsx]

## Sheet: Fig 6A
Mouse	Housing	Sex	Treatment	Bead Expulsion Time (Sec)	Experiment
1	22°C	F	ASTRESSIN	295	1
2	22°C	F	PBS	332	1
3	22°C	F	ASTRESSIN	267	1
4	22°C	F	PBS	119	1
5	30°C	F	PBS	441	1
6	30°C	F	ASTRESSIN	233	1
7	30°C	F	ASTRESSIN	267	1
8	22°C	M	ASTRESSIN	160	1
9	22°C	M	PBS	116	1
10	22°C	M	ASTRESSIN	243	1
11	30°C	M	PBS	426	1
12	30°C	M	ASTRESSIN	247	1
13	22°C	M	ASTRESSIN	497	2
14	22°C	M	PBS	326	2
15	22°C	M	ASTRESSIN	263	2
16	30°C	M	PBS	185	2
17	30°C	M	ASTRESSIN	342	2
18	30°C	M	PBS	311	2
19	22°C	F	PBS	128	2
20	22°C	F	ASTRESSIN	427	2
21	22°C	F	PBS	81	2
22	22°C	F	ASTRESSIN	363	2
23	30°C	F	ASTRESSIN	427	2
24	30°C	F	PBS	175	2
25	30°C	F	ASTRESSIN	653	2
26	30°C	F	PBS	840	2
27	22°C	M	ASTRESSIN	446	2
28	22°C	M	PBS	43	2
29	22°C	M	ASTRESSIN	411	2
30	22°C	M	PBS	121	2
31	30°C	M	ASTRESSIN	981	3
32	30°C	M	PBS	1238	3
33	30°C	M	ASTRESSIN	145	3
34	22°C	M	ASTRESSIN	214	3
35	22°C	M	PBS	102	3
36	22°C	M	PBS	173	3
37	22°C	M	ASTRESSIN	554	3
38	30°C	F	ASTRESSIN	522	3
39	30°C	F	PBS	383	3
40	30°C	F	ASTRESSIN	324	3
41	30°C	F	PBS	239	3
42	30°C	F	ASTRESSIN	542	3
43	22°C	F	ASTRESSIN	263	3
44	22°C	F	ASTRESSIN	234	3
45	22°C	F	PBS	102	3
46	22°C	F	ASTRESSIN	147	3
47	22°C	F	PBS	143	3

## Sheet: Fig 6B
Mouse	Housing	Sex	Genotype	Whole Gut Transit Time (min)	Experiment
1	22°C	M	Crh +/-	101	1
2	22°C	M	Crh +/+	101	1
3	22°C	M	Crh +/-	130	1
4	22°C	M	Crh +/+	97	1
5	22°C	M	Crh +/+	112	1
6	22°C	M	Crh +/-	111	1
7	22°C	M	Crh +/+	112	1
8	22°C	M	Crh +/+	105	1
9	22°C	M	Crh -/-	227	1
10	22°C	M	Crh +/+	106	1
11	22°C	M	Crh +/+	134	1
12	22°C	F	Crh +/+	147	1
13	22°C	F	Crh +/-	101	1
14	22°C	F	Crh +/+	146	1
15	22°C	F	Crh -/-	204	1
16	22°C	F	Crh +/+	100	1
17	22°C	M	Crh +/-	154	1
18	22°C	M	Crh +/-	79	1
19	22°C	M	Crh +/+	138	1
20	22°C	M	Crh +/-	123	1
21	22°C	M	Crh +/-	107	1
22	22°C	F	Crh +/+	134	1
23	22°C	F	Crh +/-	133	1
24	22°C	F	Crh +/-	103	1
25	22°C	F	Crh -/-	132	1
26	22°C	F	Crh -/-	260	1
27	22°C	F	Crh -/-	157	1
28	22°C	F	Crh +/-	94	1
29	22°C	F	Crh +/-	95	1
30	30°C	F	Crh +/-	224	1
31	30°C	F	Crh +/-	195	1
32	30°C	F	Crh -/-	239	1
33	30°C	F	Crh +/-	165	1
34	30°C	M	Crh +/-	128	1
35	30°C	M	Crh +/-	235	1
36	30°C	M	Crh +/-	219	1
37	30°C	M	Crh +/-	204	1
38	30°C	F	Crh -/-	169	1
39	30°C	M	Crh +/-	288	1
40	30°C	F	Crh +/-	182	1
41	30°C	M	Crh +/-	255	1
42	30°C	M	Crh +/+	209	1
43	30°C	M	Crh -/-	165	1
44	30°C	M	Crh +/-	310	1
45	30°C	M	Crh +/-	327	1
46	30°C	M	Crh +/-	203	1
47	30°C	F	Crh -/-	153	1
48	30°C	F	Crh +/-	198	1
49	30°C	F	Crh +/+	201	1
50	30°C	F	Crh -/-	139	1
51	30°C	F	Crh -/-	139	1
52	30°C	M	Crh -/-	225	2
53	30°C	M	Crh +/-	179	2
54	30°C	F	Crh +/+	193	2
55	30°C	F	Crh +/+	222	2
56	22°C	M	Crh -/-	126	2
57	22°C	M	Crh +/-	125	2
58	22°C	M	Crh +/-	112	2
59	22°C	M	Crh +/-	114	2
60	22°C	M	Crh +/-	113	2
61	22°C	M	Crh -/-	212	2
62	22°C	M	Crh +/-	107	2
63	22°C	M	Crh +/-	93	2
64	22°C	F	Crh +/+	117	2
65	22°C	F	Crh +/-	104	2
66	22°C	F	Crh +/-	88	2
67	22°C	F	Crh -/-	178	2
68	22°C	F	Crh -/-	174	2
69	22°C	F	Crh +/-	113	2
70	30°C	M	Crh +/-	210	3
71	30°C	M	Crh +/-	150	3
72	30°C	M	Crh +/-	209	3
73	30°C	M	Crh +/+	192	3
74	30°C	M	Crh +/+	206	3
75	30°C	M	Crh -/-	146	3
76	22°C	M	Crh +/+	156	3
77	22°C	M	Crh -/-	202	3
78	22°C	M	Crh +/-	112	3
79	22°C	M	Crh +/-	95	3
80	22°C	M	Crh -/-	155	3
81	22°C	M	Crh +/+	121	3
82	22°C	M	Crh +/+	105	3
83	22°C	M	Crh +/-	91	3
84	22°C	M	Crh +/+	134	3
85	22°C	M	Crh +/-	147	3
86	22°C	M	Crh +/+	101	3
87	22°C	M	Crh +/-	132	3
88	22°C	F	Crh +/+	96	3
89	22°C	F	Crh +/+	83	3
90	22°C	F	Crh +/-	83	3
91	22°C	F	Crh +/-	82	3
92	22°C	F	Crh +/-	94	3
93	22°C	F	Crh +/-	93	3
94	22°C	F	Crh +/-	123	3
